# Supplementary material for: Adaptive capacity to dietary Vitamin B12 levels is maintained by a gene‐diet interaction that ensures optimal life span
Source: Aging Cell. 2021 Dec 8;21(1):e13518. doi: 10.1111/acel.13518 (PMC8761004; doi:10.1111/acel.13518)
Supplement: Supplementary file 1 — Table S1 [file ACEL-21-e13518-s002.xlsx]

## Sheet: Sheet1
Dataset S1: Summary of life spans
"replicate 2" represents a biologically independent experiment not included in the figures.
Figure no.	Genotype	Bacterial Feed	n	Mean LS ± SEM (Days)	% Change w.r.t. OP50	P-value (w.r.t. OP50)	% Change w.r.t. HT115	P-value (w.r.t. HT115)				Figure no.	Genotype	Bacterial Feed	n	Mean LS ± SEM (Days)	% Change w.r.t. OP50	P-value w.r.t. OP50	% Change w.r.t. HT115	P-value w.r.t. HT115
Figure 3D		OP50	119	21.66 ± .38			-33.1894	<0.0001				Figure 3D (replicate 2)		OP50	168	22.92 ± .31			-22.8023	<0.0001
	flr-4(-)	OP50 + 128nM B12	143	34.06 ± .52	57.2484	<0.0001	5.05861	0.03					flr-4(-)	OP50 + 128nM B12	116	30.84 ± .64	34.555	<0.0001	-3.87336	0.58
		HT115	153	32.42 ± .51	49.6768	<0.0001								HT115	143	29.69 ± .47	29.5375	<0.0001
Supp Figure 3D		OP50	105	21.35 ± .54			-3.82883	0.18				Supp Figure 3D (replicate 2)		OP50	190	19.44 ± .28			-12.4324	<0.0001
	WT	OP50 + 128nM B12	127	21.07 ± .52	-1.31148	0.99	-5.09009	0.17					WT	OP50 + 128nM B12	122	19.09 ± .43	-1.80041	0.79	-14.009	<0.0001
		HT115	182	22.2 ± .42	3.98126	0.18								HT115	215	22.22 ± .44	14.1975	<0.0001
Figure no.	Genotype	Bacterial Feed	n	Mean LS ± SEM (Days)	% Change w.r.t. Wild Type	P-value (w.r.t. Wild Type)	% Change in flr-4(-) w.r.t. flr-4(-);sek-1(-)	P-value of flr-4(-) [w.r.t. flr-4(-);sek-1(-)]				Figure no.	Genotype	Bacterial Feed	n	Mean LS ± SEM (Days)	% Change w.r.t. Wild Type	P-value w.r.t. Wild Type	% Change in flr-4(-) w.r.t. flr-4(-);sek-1(-)	P-value of flr-4(-) w.r.t. flr-4(-);sek-1(-)
Figure 3E	WT	OP50 + 128nM B12	127	21.07 ± .52								Figure 3E (replicate 2)	WT	OP50 + 128nM B12	107	19.9 ± .43
	sek-1(-)		131	21.19 ± .46	0.56953	0.8071							sek-1(-)		122	19.89 ± .38	-0.0502513	0.787
	flr-4(-);sek-1(-)		151	21.26 ± .37	0.901756	0.5378							flr-4(-);sek-1(-)		131	20.53 ± .42	3.16583	0.1481
	flr-4(-)		143	34.06 ± .52	61.6516	<0.0001	60.207	<0.0001					flr-4(-)		122	27.23 ± .51	36.8342	<0.0001	32.6352	<0.0001
Figure no.	Genotype	Bacterial Feed	n	Mean LS ± SEM (Days)	% Change w.r.t. OP50	P-value (w.r.t. OP50)	% Change w.r.t. HT115	P-value (w.r.t. HT115)				Figure no.	Genotype	Bacterial Feed	n	Mean LS ± SEM (Days)	% Change w.r.t. OP50	P-value w.r.t. OP50	% Change w.r.t. HT115	P-value w.r.t. HT115
Supp Figure 3E (Left panel)	WT	OP50	198	18.84 ± 0.40			-3.68369	0.2351				Supp Figure 3E (Left Panel) (replicate 2)	WT	OP50	126	20.46 ± 0.46			-0.243	0.7174
		HT115	138	19.41 ± 0.48	3.82458	0.2351								HT115	130	20.51 ± 0.49	0.2443	0.7174
		BW25113	136	19.17 ± 0.47	2.49873	0.4186	-1.27701	0.7188						BW25113	213	19.59 ± 0.39	-4.25	0.4186	-4.4856	0.2612
		ΔtonB	168	18.64 ± 0.40	-0.968893	0.5566	-4.6169	0.0863						ΔtonB	173	19.32 ± 0.41	-5.571	0.1341	-5.802	0.071
Supp Figure 3E (Right Panel)	flr-4(-)											Supp Figure 3E (Right Panel) (replicate 2)	flr-4(-)
		OP50	173	22.48 ± .47			-18.5802	<0.0001						OP50	187	22.16 ± .45			19.73	<0.0001
		HT115	173	27.61 ± .44	22.8202	<0.0001								HT115	164	27.61 ± .45	24.59	<0.0001
		BW25113	136	28.01 ± .49	24.5996	<0.0001	1.448	0.6309						BW25113	203	27.50 ± .48	24.09	<0.0001	-0.3984	0.608
		ΔtonB	155	21.42 ± .44	-4.7153	0.0381	-22.419	<0.0001						ΔtonB	172	21.51 ± .41	-2.93	0.1045	-22.0934	<0.0001
Figure no.	Genotype	Bacterial Feed	n	Mean LS ± SEM (Days)	% Change w.r.t. Control (OP50) RNAi	P-value (w.r.t. Control (OP50) RNAi)	% Change w.r.t. Control (HT115) RNAi	P-value w.r.t. Control (HT115) RNAi				Figure no.	Genotype	Bacterial Feed	n	Mean LS ± SEM (Days)	% Change w.r.t. Control (OP50) RNAi	P-value w.r.t. Control (OP50) RNAi	% Change w.r.t. Control (HT115) RNAi	P-value w.r.t. Control (HT115) RNAi
Figure 4F	flr-4(-)	control (OP50) RNAi	188	20.57 ± .38			-28.6012	<0.0001				Figure 4F (replicate 2)	flr-4(-)	control (OP50) RNAi	111	18.39 ± .44			-32.1402	<0.0001
		control (HT115) RNAi	152	28.81 ± .49	40.0583	<0.0001								control (HT115) RNAi	172	27.1 ± .53	47.3627	<0.0001
		metr-1 (HT115) RNAi	216	20.59 ± .35	0.097229	0.9058	-28.5318	<0.0001						metr-1 (HT115) RNAi	198	19.35 ± .37	5.22023	0.0751	-28.5978	<0.0001
		mtrr-1 (HT115) RNAi	178	20.46 ± .41	-0.534759	0.8298	-28.983	<0.0001						mtrr-1 (HT115) RNAi	131	19.99 ± .47	8.70038	0.0092	-26.2362	<0.0001
Supp Figure 4D	WT	control (OP50) RNAi	136	19.47 ± .44			3.78465	0.1404				Supp Figure 4D (replicate 2)	WT	control (OP50) RNAi	117	19.32 ± .43			4.20712	0.32
		control (HT115) RNAi	147	18.76 ± .37	-3.64664	0.1404								control (HT115) RNAi	142	18.54 ± .41	-4.03727	0.32
		metr-1 (HT115) RNAi	185	19.62 ± .32	0.770416	0.7465	4.58422	0.1673						metr-1 (HT115) RNAi	131	18.99 ± .41	-1.70807	0.5857	2.42718	0.65
		mtrr-1 (HT115) RNAi	153	18.08 ± .36	-7.13919	0.0079	-3.62473	0.2069						mtrr-1 (HT115) RNAi	180	18.23 ± .33	-5.64182	0.0461	-1.67206	0.3621
Figure no.	Genotype	Bacterial Feed	n	Mean LS ± SEM (Days)	% Change w.r.t. Control (OP50) RNAi	P-value w.r.t. Control (OP50) RNAi	% Change w.r.t. Control (HT115) RNAi	P-value w.r.t. Control (HT115) RNAi	% Change w.r.t. Control (OP50) RNAi + 128 nM B12	P-value w.r.t. Control (OP50) RNAi + 128 nM B12		Figure no.	Genotype	Bacterial Feed	n	Mean LS ± SEM (Days)	% Change w.r.t. Control (OP50) RNAi	P-value (w.r.t. Control (OP50) RNAi)	% Change w.r.t. Control (HT115) RNAi	P-value w.r.t. Control (HT115) RNAi	% Change w.r.t. Control (OP50) RNAi + 128 nM B12	P-value w.r.t. Control (OP50) RNAi + 128 nM B12
Figure 4G	flr-4(-)	control (OP50) RNAi	145	20.43 ± .38			-27.5789	<0.0001	-23.4831	<0.0001		Figure 4G (replicate 2)	flr-4(-)	control (OP50) RNAi	196	20.82 ± .37			-22.8317	<0.0001	-22.631	<0.0001
		control (HT115) RNAi	173	28.21 ± .47	38.0813	<0.0001			5.65543	0.0351				control (HT115) RNAi	193	26.98 ± .42	29.5869	<0.0001			0.260126	0.68
		control (OP50) RNAi + 128 nM B12	147	26.7 ± .48	30.6902	<0.0001	-5.35271	0.0351						control (OP50) RNAi + 128 nM B12	158	26.91 ± .42	29.2507	<0.0001	-0.259451	0.6808
		metr-1 (OP50) RNAi	172	22.3 ± .28	9.15321	0.0043	-20.95	<0.0001	-16.4794	<0.0001				metr-1 (OP50) RNAi	148	22.57 ± .33	8.40538	0.0343	-16.3454	<0.0001	-16.1278	<0.0001
		metr-1 (OP50) RNAi + 128 nM B12	129	22.4 ± .35	9.64268	0.0051	-20.5955	<0.0001	-16.1049	<0.0001				metr-1 (OP50) RNAi + 128 nM B12	135	22.64 ± .34	8.74159	0.0318	-16.086	<0.0001	-15.8677	<0.0001
		mtrr-1 (OP50) RNAi	180	23.31 ± .29	14.0969	<0.0001	-17.3697	<0.0001	-12.6966	<0.0001				mtrr-1 (OP50) RNAi	190	22.23 ± .31	6.77233	0.0583	-17.6056	<0.0001	-17.3913	<0.0001
		mtrr-1 (OP50) RNAi + 128 nM B12	150	22.31 ± .35	9.20215	0.0022	-20.9146	<0.0001	-16.4419	<0.0001				mtrr-1 (OP50) RNAi + 128 nM B12	165	22.2 ± .33	6.62824	0.1077	-17.7168	<0.0001	-17.5028	<0.0001
Supp Figure 4E	WT	control (OP50) RNAi	142	19.7 ± .39			-1.30261	0.8136	-7.25047	0.0044		Supp Figure 4E (replicate 2)	WT	control (OP50) RNAi	151	20.19 ± .34			0.798802	0.9995	-3.62768	0.0481
		control (HT115) RNAi	119	19.96 ± .41	1.3198	0.8136			-6.02637	0.0107				control (HT115) RNAi	128	20.03 ± .40	-0.792472	0.9995			-4.39141	0.0708
		control (OP50) RNAi + 128 nM B12	148	21.24 ± .40	7.81726	0.0044	6.41283	0.0107						control(OP50) RNAi + 128 nM B12	194	20.95 ± .34	3.76424	0.0481	4.59311	0.0708
		metr-1 (OP50) RNAi	146	20.6 ± .38	4.56853	0.1239	3.20641	0.2021	-3.01318	0.1626				metr-1 (OP50) RNAi	190	21.87 ± .33	8.32095	0.0005	9.18622	0.0013	4.39141	0.1272
		metr-1 (OP50) RNAi + 128 nM B12	126	21.32 ± .42	8.22335	0.0077	6.81363	0.0168	0.376648	0.8773				metr-1 (OP50) RNAi + 128 nM B12	169	21.24 ± .40	5.20059	0.0054	6.04094	0.0111	1.38425	0.3235
		mtrr-1 (OP50) RNAi	134	21.22 ± .4	7.71574	0.0108	6.31263	0.0212	-0.094162	0.7055				mtrr-1 (OP50) RNAi	180	21.53 ± .33	6.63695	0.0056	7.48877	0.0119	2.7685	0.5351
		mtrr-1 (OP50) RNAi + 128 nM B12	152	20.94 ± .39	6.29442	0.0239	4.90982	0.0529	-1.41243	0.5682				mtrr-1 (OP50) RNAi + 128 nM B12	148	20.39 ± .38	0.990589	0.4787	1.7973	0.5869	-2.67303	0.1953
Figure no.	Genotype	Bacterial Feed	n	Mean LS ± SEM (Days)	% Change w.r.t. OP50	P-value w.r.t. OP50	% Change w.r.t. HT115	P-value w.r.t. HT115				Figure no.	Genotype	Bacterial Feed	n	Mean LS ± SEM (Days)	% Change w.r.t. OP50	P-value w.r.t. OP50	% Change w.r.t. HT115	P-value w.r.t. HT115
Figure 5E	flr-4(-)	OP50	144	19.63 ± .48			-30.3159	<0.0001				Figure 5E (replicate 2)	flr-4(-)	OP50	152	22.68 ± .4			-25.5906	<0.0001
		HT115	145	28.17 ± .55	43.5048	<0.0001								HT115	153	30.48 ± .48	34.3915	<0.0001	0
		HT115 + 1mM choline	204	28.69 ± .43	46.1538	<0.0001	1.84594	0.604						HT115 + 1mM choline	212	27.68 ± .45	22.0459	<0.0001	-9.18635	0.0002
		HT115 + 2mM choline	192	26.26 ± .41	33.7748	<0.0001	-6.78026	0.0002						HT115 + 2mM choline	164	27 ± .54	19.0476	<0.0001	-11.4173	0.0001
		HT115 + 5mM choline	120	22.32 ± .5	13.7035	0.0012	-20.7668	<0.0001						HT115 + 5mM choline	147	22.9 ± .43	0.970018	0.8499	-24.8688	<0.0001
		HT115 + 10mM choline	184	24.3 ± .43	23.7901	<0.0001	-13.738	<0.0001						HT115 + 10mM choline	214	22.33 ± .26	-1.54321	0.633	-26.7388	<0.0001
		HT115 + 20mM choline	218	23.26 ± .39	18.4921	7.2e-08	-17.4299	<0.0001						HT115 + 20mM choline	174	22.67 ± .4	-0.0440917	0.8953	-25.62	<0.0001
Supp Figure 5D	WT	OP50	192	19.75 ± .33			-6.83962	0.0009				Supp Figure 5D (replicate 2)	WT	OP50	140	19.79 ± .43			-4.02522	0.3109
		HT115	154	21.2 ± .49	7.34177	0.0009								HT115	121	20.62 ± .44	4.19404	0.3109
		HT115 + 1mM choline	149	21.5 ± .45	8.86076	0.0002	1.41509	0.8643						HT115 + 1mM choline	134	20.37 ± .46	2.93077	0.3018	-1.21242	0.9907
		HT115 + 2mM choline	153	21.08 ± .43	6.73418	0.0041	-0.566038	0.399						HT115 + 2mM choline	110	20.15 ± .48	1.8191	0.5541	-2.27934	0.7035
		HT115 + 5mM choline	159	20.36 ± .41	3.08861	0.0901	-3.96226	0.073						HT115 + 5mM choline	104	20.59 ± .49	4.04245	0.3009	-0.14549	0.9413
		HT115 + 10mM choline	147	20.48 ± .43	3.6962	0.0625	-3.39623	0.1249						HT115 + 10mM choline	150	19.69 ± .42	-0.505306	0.97	-4.51018	0.2732
		HT115 + 20mM choline	159	20.03 ± .47	1.41772	0.1011	-5.51887	0.0758						HT115 + 20mM choline	151	19.87 ± .43	1.21273	0.5489	-2.8613	0.6687
Figure no.	Genotype	Bacterial Feed	n	Mean LS ± SEM (Days)	% Change w.r.t. Control OP50	P-value w.r.t. OP50	% Change w.r.t. OP50 + 128 nM B12	P-value w.r.t. Control (OP50) RNAi + 128 nM B12				Figure no.	Genotype	Bacterial Feed	n	Mean LS ± SEM (Days)	% Change w.r.t. Control OP50	P-value w.r.t. OP50	% Change w.r.t. OP50 + 128 nM B12	P-value w.r.t. Control (OP50) RNAi + 128 nM B12
Figure 5F	flr-4(-)	OP50	143	20.5 ± .4			-31.0924	<0.0001				Figure 5F (replicate 2)	flr-4(-)	OP50	152	22.68 ± .44			-21.3046	<0.0001
		128nM OP50	177	29.75 ± .46	45.122	<0.0001								128nM OP50	141	28.82 ± .64	27.0723	<0.0001
		128nM OP50 + 5mM choline	172	25.52 ± .38	24.4878	<0.0001	-14.2185	<0.0001						128nM OP50 + 5mM choline	145	27.76 ± .46	22.3986	<0.0001	-3.678	0.0074
		128nM OP50 + 10mM choline	165	23.04 ± .43	12.3902	7.3e-06	-22.5546	<0.0001						128nM OP50 + 10mM choline	144	23.53 ± .48	3.7478	0.1534	-18.3553	<0.0001
		128nM OP50 + 20mM choline	134	21.51 ± .39	4.92683	0.0845	-27.6975	<0.0001						128nM OP50 + 20mM choline	124	23.02 ± .48	1.49912	0.6818	-20.1249	<0.0001
		128nM OP50 + 40mM choline	186	22.58 ± .43	10.1463	0.0001	-24.1008	<0.0001						128nM OP50 + 40mM choline	224	22.76 ± .39	0.352734	0.6826	-21.0271	<0.0001
Supp Figure 5E	WT	OP50	128	19.59 ± .43			-0.0510204	0.9257				Supp Figure 5E (replicate 2)	WT	OP50	140	19.79 ± .43			-3.18004	0.2859
		128nM OP50	139	19.6 ± .39	0.0510465	0.9257								128nM OP50	114	20.44 ± .49	3.28449	0.2859
		128nM OP50 + 5mM choline	122	21.18 ± .44	8.11639	0.0215	8.06122	0.0124						128nM OP50 + 5mM choline	114	20.59 ± .48	4.04245	0.2113	0.733855	0.884
		128nM OP50 + 10mM choline	170	21.08 ± .43	7.60592	0.008	7.55102	0.0041						128nM OP50 + 10mM choline	158	20.51 ± .39	3.6382	0.3214	0.342466	0.7877
		128nM OP50 + 20mM choline	172	21.03 ± .39	7.35069	0.0126	7.29592	0.007						128nM OP50 + 20mM choline	114	19.93 ± .49	0.707428	0.6881	-2.49511	0.5613
		128nM OP50 + 40mM choline	133	19.56 ± .45	-0.153139	0.8384	-0.204082	0.7644						128nM OP50 + 40mM choline	110	20.1 ± .48	1.56645	0.5511	-1.66341	0.6513
Figure no.	Genotype	Bacterial Feed	n	Mean LS ± SEM (Days)	% Change w.r.t. Control (OP50) RNAi	P-value (w.r.t. Control (OP50) RNAi)	% Change w.r.t. Control (HT115) RNAi	P-value (w.r.t. Control (HT115) RNAi)				Figure no.	Genotype	Bacterial Feed	n	Mean LS ± SEM (Days)	% Change w.r.t. Control (OP50) RNAi	P-value w.r.t. Control (OP50) RNAi	% Change w.r.t. Control (HT115) RNAi	P-value w.r.t. Control (HT115) RNAi
Figure 6D	flr-4(-)	control (OP50) RNAi	185	22.54 ± .37			-22.6493	<0.0001				Figure 6D (replicate 2)	flr-4(-)	control (OP50) RNAi	113	21.72 ± .47			-23.8963	<0.0001
		control (HT115) RNAi	190	29.14 ± .45	29.2813	<0.0001								control (HT115) RNAi	139	28.54 ± .52	31.3996	<0.0001
		cka-1 (OP50) RNAi	125	29.83 ± .63	32.3425	<0.0001	2.36788	0.1854						cka-1 (OP50) RNAi	173	29.09 ± .50	33.9319	<0.0001	1.92712	0.3767
		cept-1 (OP50) RNAi	136	28.45 ± .51	26.2201	<0.0001	-2.36788	0.315						cept-1 (OP50) RNAi	191	30.21 ± .51	39.0884	<0.0001	5.85144	0.0008
Supp Figure 6C	WT	control (OP50) RNAi	127	21.13 ± .49			7.80612	0.0285				Supp Figure 6C (replicate 2)	WT	control (OP50) RNAi	127	20.66 ±.51			2.99103	0.2247
		control (HT115) RNAi	141	19.6 ± .45	-7.24089	0.0285								control (HT115) RNAi	129	20.06 ± .46	-2.90416	0.2247
		cka-1 (OP50) RNAi	117	21.27 ± .52	0.662565	0.7619	8.52041	0.0165						cka-1 (OP50) RNAi	113	20.49 ± .48	-0.822846	0.5293	2.14357	0.568
		cept-1 (OP50) RNAi	140	20.6 ± .44	-2.50828	0.3712	5.10204	0.1674						cept-1 (OP50) RNAi	140	19.72 ± .46	-4.54985	0.1421	-1.69492	0.7652
Figure no.	Genotype	Bacterial Feed	n	Mean LS ± SEM (Days)	% Change w.r.t. Control (OP50) RNAi	P-value (w.r.t. Control (OP50) RNAi)	% Change w.r.t. Control (HT115) RNAi	P-value (w.r.t. Control (HT115) RNAi)				Figure no.	Genotype	Bacterial Feed	n	Mean LS ± SEM (Days)	% Change w.r.t. Control (OP50) RNAi	P-value w.r.t. Control (OP50) RNAi	% Change w.r.t. Control (HT115) RNAi	P-value w.r.t. Control (HT115) RNAi
Figure 7F	flr-4(-)	control (OP50) RNAi	158	19.48 ± .42			-22.6062	<0.0001				Figure 7F (replicate 2)	flr-4(-)	control (OP50) RNAi	139	19.83 ± .40			-24.3418	<0.0001
		control (HT115) RNAi	164	25.17 ± .51	29.2094	<0.0001								control (HT115) RNAi	216	26.21 ± .43	32.1734	<0.0001
		pmt-1 (OP50) RNAi	212	23.05 ± .45	18.3264	<0.0001	-8.4227	0.0016						pmt-1 (OP50) RNAi	217	26.26 ± .49	32.4256	<0.0001	0.19076	0.3228
Supp Figure 7E	WT	control (OP50) RNAi	144	21.01 ± .55			10.695	0.001				Supp Figure 7E (replicate 2)	WT	control (OP50) RNAi	137	19.96 ± .49			2.8335	0.5211
		control (HT115) RNAi	158	18.98 ± .43	-9.662	0.001								control (HT115) RNAi	152	19.41 ± .47	-2.7555	0.5211
		pmt-1 (OP50) RNAi	128	18.98 ± .51	-9.662	0.002	0	0.9573						pmt-1 (OP50) RNAi	137	18.73 ± .48	-6.1623	0.0801	-3.5033	0.2607
Figure no.	Genotype	Bacterial Feed	n	Mean LS ± SEM (Days)	% Change w.r.t. Control (OP50) RNAi	P-value w.r.t. Control (OP50) RNAi	% Change w.r.t. Control (HT115) RNAi	P-value w.r.t. Control (HT115) RNAi				Figure no.	Genotype	Bacterial Feed	n	Mean LS ± SEM (Days)	% Change w.r.t. Control (OP50) RNAi	P-value w.r.t. Control (OP50) RNAi	% Change w.r.t. Control (HT115) RNAi	P-value w.r.t. Control (HT115) RNAi
Figure 7G	flr-4(-)	control (OP50) RNAi	155	20.10 ± .47			-28.98	<0.0001				Figure 7G (replicate 2)	flr-4(-)	control (OP50) RNAi	206	19.32 ± .40			-27.5047	<0.0001
		control (HT115) RNAi	171	27.08 ± .53	34.72	<0.0001								control (HT115) RNAi	135	26.65 ± .61	37.9399	<0.0001
		pmt-2 (OP50) RNAi	155	26.62 ± .50	32.43	<0.0001	-3.028	0.2527						pmt-2 (OP50) RNAi	140	26.54 ± .6	32.3706	<0.0001	-0.412757	0.9184
Supp Figure 7F	WT	control (OP50) RNAi	165	20.77 ± .43			0.7763	0.8009				Supp Figure 7F (replicate 2)	WT	control (OP50) RNAi	163	20.02 ± .45			-2.8155	0.4309
		control (HT115) RNAi	135	20.61 ± .47	-0.77	0.8009								control (HT115) RNAi	146	20.6 ± .47	2.89	0.4309
		pmt-2 (OP50) RNAi	165	20.21 ± .43	-2.6961	0.3734	-1.9408	0.5501						pmt-2 (OP50) RNAi	154	20.29 ± .47	1.34	0.65	-1.5048	0.7543
w.r.t. = with respect to
