# Supplementary material for: Adaptive capacity to dietary Vitamin B12 levels is maintained by a gene‐diet interaction that ensures optimal life span
Source: Aging Cell. 2021 Dec 8;21(1):e13518. doi: 10.1111/acel.13518 (PMC8761004; doi:10.1111/acel.13518)
Supplement: Supplementary file 2 — Table S2 [file ACEL-21-e13518-s003.xlsx]

## Sheet: Sheet3
Dataset S2: Summary of osmotic stress tolerance assays
Figure no.	Genotype		n	Comparisons	3 mins			6 mins			9 mins			12 mins			15 mins
					Mean Diff.	Significance	Adj P Value	Mean Diff.	Significance	Adj P Value	Mean Diff.	Significance	Adj P Value	Mean Diff.	Significance	Adj P Value	Mean Diff.	Significance	Adj P Value
Figure 3A	WT	HT115	72	WT HT115 vs. flr-4(-) HT115	-10.23	***	0.0001	-16.19	****	<0.0001	-28.32	****	<0.0001	-24.63	****	<0.0001	-24.63	****	<0.0001
	flr-4(-)		54	WT HT115 vs. sek-1(-) HT115	0.9524	ns	>0.9999	7.024	*	0.021	10.2	***	0.0001	-0.5952	ns	>0.9999	-2.183	ns	0.9999
	sek-1(-)		62	WT HT115 vs. flr-4(-);sek-1(-) HT115	-2.193	ns	0.9999	-3.923	ns	0.764	1.584	ns	>0.9999	-1.438	ns	>0.9999	-1.438	ns	>0.9999
	flr-4(-); sek-1(-)		56	flr-4(-) HT115 vs. sek-1(-) HT115	11.18	****	<0.0001	23.21	****	<0.0001	38.51	****	<0.0001	24.04	****	<0.0001	22.45	****	<0.0001
				flr-4(-) HT115 vs. flr-4(-);sek-1(-) HT115	8.038	**	0.0043	12.26	****	<0.0001	29.9	****	<0.0001	23.2	****	<0.0001	23.2	****	<0.0001
				sek-1(-) HT115 vs. flr-4(-);sek-1(-) HT115	-3.145	ns	0.9677	-10.95	****	<0.0001	-8.615	**	0.0017	-0.8424	ns	>0.9999	0.7449	ns	>0.9999
	WT	HT115	72	WT HT115 vs. flr-4(-) HT115	-20.18	****	<0.0001	-43.2	****	<0.0001	-33.63	****	<0.0001	-26.02	****	<0.0001	-26.02	****	<0.0001
	flr-4(-)		57	WT HT115 vs. sek-1(-) HT115	-4.722	ns	0.5086	-17.92	****	<0.0001	-9.167	**	0.0014	-2.222	ns	>0.9999	-2.222	ns	>0.9999
	sek-1(-)		47	WT HT115 vs. flr-4(-);sek-1(-) HT115	-3.799	ns	0.8676	-19.61	****	<0.0001	-14.38	****	<0.0001	-3.268	ns	0.9704	-3.268	ns	0.9704
	flr-4(-); sek-1(-)		49	flr-4(-) HT115 vs. sek-1(-) HT115	15.45	****	<0.0001	25.29	****	<0.0001	24.46	****	<0.0001	23.8	****	<0.0001	23.8	****	<0.0001
				flr-4(-) HT115 vs. flr-4(-);sek-1(-) HT115	16.38	****	<0.0001	23.59	****	<0.0001	19.25	****	<0.0001	22.76	****	<0.0001	22.76	****	<0.0001
				sek-1(-) HT115 vs. flr-4(-);sek-1(-) HT115	0.9232	ns	>0.9999	-1.691	ns	>0.9999	-5.212	ns	0.3236	-1.046	ns	>0.9999	-1.046	ns	>0.9999
	WT	HT115	76	WT HT115 vs. flr-4(-) HT115	-26.67	****	<0.0001	-26.67	****	<0.0001	-20	****	<0.0001	-20	****	<0.0001	-20	****	<0.0001
	flr-4(-)		45	WT HT115 vs. sek-1(-) HT115	9.683	*	0.0129	12.78	***	0.0007	3.968	ns	0.555	0.7937	ns	0.9934	0.7937	ns	0.9934
	sek-1(-)		47	WT HT115 vs. flr-4(-);sek-1(-) HT115	4.758	ns	0.3987	8.068	*	0.0493	3.14	ns	0.7238	3.14	ns	0.7238	3.14	ns	0.7238
	flr-4(-); sek-1(-)		53	flr-4(-) HT115 vs. sek-1(-) HT115	36.35	****	<0.0001	39.44	****	<0.0001	23.97	****	<0.0001	20.79	****	<0.0001	20.79	****	<0.0001
				flr-4(-) HT115 vs. flr-4(-);sek-1(-) HT115	31.43	****	<0.0001	34.73	****	<0.0001	23.14	****	<0.0001	23.14	****	<0.0001	23.14	****	<0.0001
				sek-1(-) HT115 vs. flr-4(-);sek-1(-) HT115	-4.924	ns	0.3685	-4.71	ns	0.4077	-0.8282	ns	0.9926	2.346	ns	0.8624	2.346	ns	0.8624
Figure 3B	WT	OP50	57	WT OP50 vs. flr-4(-) OP50	0.5448	ns	>0.9999	4.351	ns	0.6971	-5.828	ns	0.1835	0.02151	ns	>0.9999	0.02151	ns	>0.9999
	flr-4(-)		92	WT OP50 vs. sek-1(-) OP50	-0.4722	ns	>0.9999	-1.083	ns	>0.9999	3.917	ns	0.8529	1.083	ns	>0.9999	1.083	ns	>0.9999
	sek-1(-)		46	WT OP50 vs. flr-4(-);sek-1(-) OP50	-2	ns	>0.9999	-0.2963	ns	>0.9999	1.556	ns	>0.9999	-3.407	ns	0.961	-3.407	ns	0.961
	flr-4(-); sek-1(-)		54	flr-4(-) OP50 vs. sek-1(-) OP50	-1.017	ns	>0.9999	-5.435	ns	0.2833	9.745	***	0.0007	1.062	ns	>0.9999	1.062	ns	>0.9999
				flr-4(-) OP50 vs. flr-4(-);sek-1(-) OP50	-2.545	ns	0.9994	-4.648	ns	0.5742	7.384	*	0.0242	-3.429	ns	0.9582	-3.429	ns	0.9582
				sek-1(-) OP50 vs. flr-4(-);sek-1(-) OP50	-1.528	ns	>0.9999	0.787	ns	>0.9999	-2.361	ns	0.9998	-4.491	ns	0.6398	-4.491	ns	0.6398
	WT	OP50	69	WT OP50 vs. flr-4(-) OP50	-6.46	*	0.0373	-6.629	*	0.0289	3.268	ns	0.9348	-0.01725	ns	>0.9999	-1.605	ns	>0.9999
	flr-4(-)		62	WT OP50 vs. sek-1(-) OP50	-1.449	ns	>0.9999	-4.348	ns	0.5273	-4.348	ns	0.5273	-5.797	ns	0.0975	-5.797	ns	0.0975
	sek-1(-)		69	WT OP50 vs. flr-4(-);sek-1(-) OP50	-0.6588	ns	>0.9999	-18.05	****	<0.0001	-16.21	****	<0.0001	-1.713	ns	>0.9999	-1.713	ns	>0.9999
	flr-4(-); sek-1(-)		66	flr-4(-) OP50 vs. sek-1(-) OP50	5.01	ns	0.2684	2.281	ns	0.9996	-7.616	**	0.0061	-5.78	ns	0.0999	-4.193	ns	0.5981
				flr-4(-) OP50 vs. flr-4(-);sek-1(-) OP50	5.801	ns	0.097	-11.42	****	<0.0001	-19.47	****	<0.0001	-1.696	ns	>0.9999	-0.1082	ns	>0.9999
				sek-1(-) OP50 vs. flr-4(-);sek-1(-) OP50	0.7905	ns	>0.9999	-13.7	****	<0.0001	-11.86	****	<0.0001	4.084	ns	0.6476	4.084	ns	0.6476
	WT	OP50	45	WT OP50 vs. flr-4(-) OP50	-3.187	ns	0.6936	-6.287	ns	0.1512	8.743	*	0.0225	7.076	ns	0.0867	7.076	ns	0.0867
	flr-4(-)		58	WT OP50 vs. sek-1(-) OP50	-5.972	ns	0.1855	-9.861	**	0.0082	1.667	ns	0.9394	1.667	ns	0.9394	1.667	ns	0.9394
	sek-1(-)		46	WT OP50 vs. flr-4(-);sek-1(-) OP50	0	ns	>0.9999	-2.222	ns	0.8698	6.667	ns	0.1165	2.222	ns	0.8698	2.222	ns	0.8698
	flr-4(-); sek-1(-)		45	flr-4(-) OP50 vs. sek-1(-) OP50	-2.785	ns	0.7736	-3.575	ns	0.6118	-7.076	ns	0.0867	-5.409	ns	0.2608	-5.409	ns	0.2608
				flr-4(-) OP50 vs. flr-4(-);sek-1(-) OP50	3.187	ns	0.6936	4.064	ns	0.5076	-2.076	ns	0.8908	-4.854	ns	0.3525	-4.854	ns	0.3525
				sek-1(-) OP50 vs. flr-4(-);sek-1(-) OP50	5.972	ns	0.1855	7.639	ns	0.0564	5	ns	0.3267	0.5556	ns	0.9975	0.5556	ns	0.9975
Figure 3C	WT	OP50 +128nM B12	45	WT OP50+128nM B12 vs. flr-4(-) OP50+128nM B12	-23.43	****	<0.0001	-45.34	****	<0.0001	-24.48	****	<0.0001	-27.44	****	<0.0001	-27.44	****	<0.0001
	flr-4(-)		68	WT OP50+128nM B12 vs. sek-1(-) OP50+128nM B12	1.333	ns	0.8974	10.22	****	<0.0001	11.11	****	<0.0001	0.4444	ns	0.9955	0.4444	ns	0.9955
	sek-1(-)		75	WT OP50+128nM B12 vs. flr-4(-);sek-1(-) OP50+128nM B12	-5.125	*	0.0498	-15.52	****	<0.0001	1.541	ns	0.851	1.541	ns	0.851	1.541	ns	0.851
	flr-4(-); sek-1(-)		92	flr-4(-) OP50+128nM B12 vs. sek-1(-) OP50+128nM B12	24.76	****	<0.0001	55.56	****	<0.0001	35.59	****	<0.0001	27.88	****	<0.0001	27.88	****	<0.0001
				flr-4(-) OP50+128nM B12 vs. flr-4(-);sek-1(-) OP50+128nM B12	18.3	****	<0.0001	29.82	****	<0.0001	26.02	****	<0.0001	28.98	****	<0.0001	28.98	****	<0.0001
				sek-1(-) OP50+128nM B12 vs. flr-4(-);sek-1(-) OP50+128nM B12	-6.459	**	0.0085	-25.74	****	<0.0001	-9.57	****	<0.0001	1.097	ns	0.9393	1.097	ns	0.9393
	WT	OP50 +128nM B12	69	WT OP50+128nM B12 vs. flr-4(-) OP50+128nM B12	-18.72	****	<0.0001	-33.45	****	<0.0001	-27.59	****	<0.0001	-22.43	****	<0.0001	-23.77	****	<0.0001
	flr-4(-)		75	WT OP50+128nM B12 vs. sek-1(-) OP50+128nM B12	-4.755	ns	0.0595	-15.28	****	<0.0001	-12.9	****	<0.0001	-0.2605	ns	0.9989	-0.2605	ns	0.9989
	sek-1(-)		53	WT OP50+128nM B12 vs. flr-4(-);sek-1(-) OP50+128nM B12	-9.679	****	<0.0001	-17.14	****	<0.0001	-10.94	****	<0.0001	-2.853	ns	0.4108	-2.853	ns	0.4108
	flr-4(-); sek-1(-)		47	flr-4(-) OP50+128nM B12 vs. sek-1(-) OP50+128nM B12	13.97	****	<0.0001	18.17	****	<0.0001	14.69	****	<0.0001	22.17	****	<0.0001	23.51	****	<0.0001
				flr-4(-) OP50+128nM B12 vs. flr-4(-);sek-1(-) OP50+128nM B12	9.046	****	<0.0001	16.31	****	<0.0001	16.65	****	<0.0001	19.58	****	<0.0001	20.92	****	<0.0001
				sek-1(-) OP50+128nM B12 vs. flr-4(-);sek-1(-) OP50+128nM B12	-4.924	*	0.048	-1.852	ns	0.7419	1.961	ns	0.707	-2.593	ns	0.4944	-2.593	ns	0.4944
	WT	OP50 +128nM B12	52	WT OP50+128nM B12 vs. flr-4(-) OP50+128nM B12	6.334	ns	0.2601	-24.07	****	<0.0001	-11.42	**	0.009	-25.85	****	<0.0001	-25.85	****	<0.0001
	flr-4(-)		104	WT OP50+128nM B12 vs. sek-1(-)OP50+128nM B12	-2.903	ns	0.8283	-14.71	***	0.0006	7.081	ns	0.1763	-2.397	ns	0.8946	-2.397	ns	0.8946
	sek-1(-)		53	WT OP50+128nM B12 vs. flr-4(-);sek-1(-) OP50+128nM B12	-12.95	**	0.0026	-48.39	****	<0.0001	-10.98	*	0.0127	-10.98	*	0.0127	-10.98	*	0.0127
	flr-4(-); sek-1(-)		45	flr-4(-) OP50+128nM B12 vs. sek-1(-) OP50+128nM B12	-9.237	*	0.0459	9.368	*	0.042	18.5	****	<0.0001	23.45	****	<0.0001	23.45	****	<0.0001
				flr-4(-) OP50+128nM B12 vs. flr-4(-);sek-1(-) OP50+128nM B12	-19.28	****	<0.0001	-24.31	****	<0.0001	0.4388	ns	0.9992	14.86	***	0.0005	14.86	***	0.0005
				sek-1(-) OP50+128nM B12 vs. flr-4(-);sek-1(-) OP50+128nM B12	-10.04	*	0.0259	-33.68	****	<0.0001	-18.06	****	<0.0001	-8.584	ns	0.0713	-8.584	ns	0.0713
Figure no.	Genotype		n	Comparisons	3 mins			6 mins			9 mins			12 mins			15 mins
					Mean Diff.	Significance	Adj P Value	Mean Diff.	Significance	Adj P Value	Mean Diff.	Significance	Adj P Value	Mean Diff.	Significance	Adj P Value	Mean Diff.	Significance	Adj P Value
Supp Figure 3A	WT	OP50	112	OP50 vs. OP50 + 32 nM B12	-1.459	ns	>0.9999	-3.27	ns	0.9991	-4.048	ns	0.9626	-4.048	ns	0.9626	-4.048	ns	0.9626
		OP50 +32nM B12	104	OP50 vs. OP50 + 64 nM B12	-0.005945	ns	>0.9999	-0.07745	ns	>0.9999	2.706	ns	>0.9999	2.706	ns	>0.9999	2.706	ns	>0.9999
		OP50 +64nM B12	112	OP50 vs. OP50 + 128 nM B12	0.6933	ns	>0.9999	-0.8643	ns	>0.9999	-0.9927	ns	>0.9999	-0.9927	ns	>0.9999	-0.9927	ns	>0.9999
		OP50 +128nM B12	121	OP50 vs. HT115	-3.566	ns	0.9951	-5.406	ns	0.5175	-7.991	*	0.0231	-7.991	*	0.0231	-7.991	*	0.0231
		HT115	112	OP50 + 32 nM B12 vs. OP50 + 64 nM B12	1.453	ns	>0.9999	3.193	ns	0.9995	6.754	ns	0.1237	6.754	ns	0.1237	6.754	ns	0.1237
				OP50 + 32 nM B12 vs. OP50 + 128 nM B12	2.152	ns	>0.9999	2.406	ns	>0.9999	3.055	ns	0.9998	3.055	ns	0.9998	3.055	ns	0.9998
				OP50 + 32 nM B12 vs. HT115	-2.107	ns	>0.9999	-2.136	ns	>0.9999	-3.943	ns	0.9742	-3.943	ns	0.9742	-3.943	ns	0.9742
				OP50 + 64 nM B12 vs. OP50 + 128 nM B12	0.6993	ns	>0.9999	-0.7869	ns	>0.9999	-3.699	ns	0.9906	-3.699	ns	0.9906	-3.699	ns	0.9906
				OP50 + 64 nM B12 vs. HT115	-3.56	ns	0.9953	-5.329	ns	0.5501	-10.7	***	0.0004	-10.7	***	0.0004	-10.7	***	0.0004
				OP50 + 128 nM B12 vs. HT115	-4.259	ns	0.9285	-4.542	ns	0.8576	-6.998	ns	0.0906	-6.998	ns	0.0906	-6.998	ns	0.0906
	WT	OP50	125	OP50 vs. OP50 + 32 nM B12	-1.265	ns	0.9855	-3.069	ns	0.7236	-1.858	ns	0.9419	-1.858	ns	0.9419	-1.858	ns	0.9419
		OP50 +32nM B12	123	OP50 vs. OP50 + 64 nM B12	-3.556	ns	0.6016	-5.311	ns	0.212	-0.8491	ns	0.9968	-0.8491	ns	0.9968	-0.8491	ns	0.9968
		OP50 +64nM B12	101	OP50 vs. OP50 + 128 nM B12	1.672	ns	0.9599	0.5947	ns	0.9992	-0.2816	ns	>0.9999	-0.2816	ns	>0.9999	-0.2816	ns	>0.9999
		OP50 +128nM B12	105	OP50 vs. HT115	-0.4202	ns	0.9998	-3.181	ns	0.6963	0.6451	ns	0.9989	0.6451	ns	0.9989	0.6451	ns	0.9989
		HT115	100	OP50 + 32 nM B12 vs. OP50 + 64 nM B12	-2.29	ns	0.8834	-2.242	ns	0.8911	1.009	ns	0.9939	1.009	ns	0.9939	1.009	ns	0.9939
				OP50 + 32 nM B12 vs. OP50 + 128 nM B12	2.938	ns	0.7544	3.663	ns	0.5738	1.577	ns	0.9675	1.577	ns	0.9675	1.577	ns	0.9675
				OP50 + 32 nM B12 vs. HT115	0.8451	ns	0.9969	-0.1125	ns	>0.9999	2.503	ns	0.8459	2.503	ns	0.8459	2.503	ns	0.8459
				OP50 + 64 nM B12 vs. OP50 + 128 nM B12	5.228	ns	0.2255	5.905	ns	0.1318	0.5675	ns	0.9993	0.5675	ns	0.9993	0.5675	ns	0.9993
				OP50 + 64 nM B12 vs. HT115	3.135	ns	0.7075	2.129	ns	0.908	1.494	ns	0.9732	1.494	ns	0.9732	1.494	ns	0.9732
				OP50 + 128 nM B12 vs. HT115	-2.093	ns	0.9131	-3.776	ns	0.5449	0.9267	ns	0.9956	0.9267	ns	0.9956	0.9267	ns	0.9956
	WT	OP50	123	OP50 vs. OP50 + 32 nM B12	2.524	ns	0.8875	3.294	ns	0.7502	1.465	ns	0.9833	1.465	ns	0.9833	1.465	ns	0.9833
		OP50 +32nM B12	126	OP50 vs. OP50 + 64 nM B12	1.867	ns	0.9596	3.942	ns	0.6063	3.223	ns	0.765	3.223	ns	0.765	3.223	ns	0.765
		OP50 +64nM B12	117	OP50 vs. OP50 + 128 nM B12	1.163	ns	0.993	4.097	ns	0.5705	2.471	ns	0.895	2.471	ns	0.895	2.471	ns	0.895
		OP50 +128nM B12	122	OP50 vs. HT115	1.144	ns	0.9934	4.372	ns	0.5073	4.611	ns	0.4539	4.611	ns	0.4539	4.611	ns	0.4539
		HT115	118	OP50 + 32 nM B12 vs. OP50 + 64 nM B12	-0.6567	ns	0.9992	0.6479	ns	0.9993	1.757	ns	0.9675	1.757	ns	0.9675	1.757	ns	0.9675
				OP50 + 32 nM B12 vs. OP50 + 128 nM B12	-1.361	ns	0.9873	0.8029	ns	0.9983	1.006	ns	0.996	1.006	ns	0.996	1.006	ns	0.996
				OP50 + 32 nM B12 vs. HT115	-1.379	ns	0.9867	1.078	ns	0.9948	3.146	ns	0.7804	3.146	ns	0.7804	3.146	ns	0.7804
				OP50 + 64 nM B12 vs. OP50 + 128 nM B12	-0.7038	ns	0.999	0.1551	ns	>0.9999	-0.7519	ns	0.9987	-0.7519	ns	0.9987	-0.7519	ns	0.9987
				OP50 + 64 nM B12 vs. HT115	-0.7227	ns	0.9989	0.4301	ns	0.9999	1.388	ns	0.9863	1.388	ns	0.9863	1.388	ns	0.9863
				OP50 + 128 nM B12 vs. HT115	-0.01893	ns	>0.9999	0.275	ns	>0.9999	2.14	ns	0.935	2.14	ns	0.935	2.14	ns	0.935
Supp Figure 3B	flr-4(-)	OP50	104	OP50 vs. OP50 + 32 nM B12	-24.68	****	<0.0001	-27.9	****	<0.0001	-28.98	****	<0.0001	-28.98	****	<0.0001	-28.98	****	<0.0001
		OP50 +32nM B12	107	OP50 vs. OP50 + 64 nM B12	-25.32	****	<0.0001	-29.22	****	<0.0001	-29.06	****	<0.0001	-29.06	****	<0.0001	-29.06	****	<0.0001
		OP50 +64nM B12	109	OP50 vs. OP50 + 128 nM B12	-25.85	****	<0.0001	-32.02	****	<0.0001	-31.7	****	<0.0001	-31.7	****	<0.0001	-31.7	****	<0.0001
		OP50 +128nM B12	106	OP50 vs. HT115	-30.3	****	<0.0001	-35.98	****	<0.0001	-35.56	****	<0.0001	-35.56	****	<0.0001	-35.56	****	<0.0001
		HT115	105	OP50 + 32 nM B12 vs. OP50 + 64 nM B12	-0.6495	ns	>0.9999	-1.324	ns	>0.9999	-0.08693	ns	>0.9999	-0.08693	ns	>0.9999	-0.08693	ns	>0.9999
				OP50 + 32 nM B12 vs. OP50 + 128 nM B12	-1.17	ns	>0.9999	-4.124	ns	0.9978	-2.728	ns	>0.9999	-2.728	ns	>0.9999	-2.728	ns	>0.9999
				OP50 + 32 nM B12 vs. HT115	-5.626	ns	0.8187	-8.085	ns	0.1322	-6.588	ns	0.4953	-6.588	ns	0.4953	-6.588	ns	0.4953
				OP50 + 64 nM B12 vs. OP50 + 128 nM B12	-0.5207	ns	>0.9999	-2.801	ns	>0.9999	-2.641	ns	>0.9999	-2.641	ns	>0.9999	-2.641	ns	>0.9999
				OP50 + 64 nM B12 vs. HT115	-4.977	ns	0.9519	-6.762	ns	0.4372	-6.501	ns	0.5253	-6.501	ns	0.5253	-6.501	ns	0.5253
				OP50 + 128 nM B12 vs. HT115	-4.456	ns	0.9909	-3.961	ns	0.9991	-3.86	ns	0.9995	-3.86	ns	0.9995	-3.86	ns	0.9995
	flr-4(-)	OP50	126	OP50 vs. OP50 + 32 nM B12	-12.37	****	<0.0001	-20.31	****	<0.0001	-25.6	****	<0.0001	-25.6	****	<0.0001	-25.6	****	<0.0001
		OP50 +32nM B12	116	OP50 vs. OP50 + 64 nM B12	-10.44	***	0.0002	-20.88	****	<0.0001	-25.17	****	<0.0001	-25.17	****	<0.0001	-25.17	****	<0.0001
		OP50 +64nM B12	109	OP50 vs. OP50 + 128 nM B12	-20.36	****	<0.0001	-23.97	****	<0.0001	-28.32	****	<0.0001	-28.32	****	<0.0001	-28.32	****	<0.0001
		OP50 +128nM B12	98	OP50 vs. HT115	-14.68	****	<0.0001	-21.3	****	<0.0001	-26.35	****	<0.0001	-26.35	****	<0.0001	-26.35	****	<0.0001
		HT115	99	OP50 + 32 nM B12 vs. OP50 + 64 nM B12	1.931	ns	0.9032	-0.5606	ns	0.999	0.4369	ns	0.9996	0.4369	ns	0.9996	0.4369	ns	0.9996
				OP50 + 32 nM B12 vs. OP50 + 128 nM B12	-7.987	**	0.0056	-3.657	ns	0.4643	-2.717	ns	0.7299	-2.717	ns	0.7299	-2.717	ns	0.7299
				OP50 + 32 nM B12 vs. HT115	-2.306	ns	0.8308	-0.9881	ns	0.9913	-0.7482	ns	0.997	-0.7482	ns	0.997	-0.7482	ns	0.997
				OP50 + 64 nM B12 vs. OP50 + 128 nM B12	-9.919	***	0.0004	-3.097	ns	0.6243	-3.154	ns	0.6078	-3.154	ns	0.6078	-3.154	ns	0.6078
				OP50 + 64 nM B12 vs. HT115	-4.237	ns	0.3157	-0.4275	ns	0.9997	-1.185	ns	0.9827	-1.185	ns	0.9827	-1.185	ns	0.9827
				OP50 + 128 nM B12 vs. HT115	5.681	ns	0.0884	2.669	ns	0.7426	1.969	ns	0.8968	1.969	ns	0.8968	1.969	ns	0.8968
	flr-4(-)	OP50	122	OP50 vs. OP50 + 32 nM B12	-22.12	****	<0.0001	-27.1	****	<0.0001	-26.06	****	<0.0001	-26.06	****	<0.0001	-26.06	****	<0.0001
		OP50 +32nM B12	118	OP50 vs. OP50 + 64 nM B12	-12.83	****	<0.0001	-22.7	****	<0.0001	-25	****	<0.0001	-25	****	<0.0001	-25	****	<0.0001
		OP50 +64nM B12	100	OP50 vs. OP50 + 128 nM B12	-16.44	****	<0.0001	-21.39	****	<0.0001	-26.09	****	<0.0001	-26.09	****	<0.0001	-26.09	****	<0.0001
		OP50 +128nM B12	119	OP50 vs. HT115	-18.3	****	<0.0001	-25.96	****	<0.0001	-24.29	****	<0.0001	-24.29	****	<0.0001	-24.29	****	<0.0001
		HT115	104	OP50 + 32 nM B12 vs. OP50 + 64 nM B12	9.298	****	<0.0001	4.396	ns	0.0918	1.056	ns	0.9716	1.056	ns	0.9716	1.056	ns	0.9716
				OP50 + 32 nM B12 vs. OP50 + 128 nM B12	5.681	*	0.0139	5.71	*	0.0133	-0.0358	ns	>0.9999	-0.0358	ns	>0.9999	-0.0358	ns	>0.9999
				OP50 + 32 nM B12 vs. HT115	3.827	ns	0.1833	1.135	ns	0.9632	1.764	ns	0.8399	1.764	ns	0.8399	1.764	ns	0.8399
				OP50 + 64 nM B12 vs. OP50 + 128 nM B12	-3.617	ns	0.2303	1.314	ns	0.9385	-1.092	ns	0.968	-1.092	ns	0.968	-1.092	ns	0.968
				OP50 + 64 nM B12 vs. HT115	-5.471	*	0.0195	-3.261	ns	0.3277	0.7073	ns	0.9937	0.7073	ns	0.9937	0.7073	ns	0.9937
				OP50 + 128 nM B12 vs. HT115	-1.854	ns	0.8141	-4.575	ns	0.0724	1.799	ns	0.8299	1.799	ns	0.8299	1.799	ns	0.8299
Figure no.	Genotype		n	Comparisons	3 mins			6 mins			9 mins			12 mins			15 mins
					Mean Diff.	Significance	Adj P Value	Mean Diff.	Significance	Adj P Value	Mean Diff.	Significance	Adj P Value	Mean Diff.	Significance	Adj P Value	Mean Diff.	Significance	Adj P Value
Supp Figure 3C	WT	BW25113	76	BW25113 - ΔtonB	5.294	ns	0.2251	5.153	ns	0.2485	-0.469	ns	>0.9999	-0.469	ns	>0.9999	-0.469	ns	>0.9999
left panel		ΔtonB	102
	WT	BW25113	106	BW25113 - ΔtonB	5.739	**	0.0015	8.248	****	<0.0001	5.136	**	0.0043	5.136	**	0.0043	5.136	**	0.0043
		ΔtonB	128
	WT	BW25113	132	BW25113 - ΔtonB	-1.569	ns	0.9051	-5.323	*	0.0295	0.6174	ns	0.9984	0.6174	ns	0.9984	0.6174	ns	0.9984
		ΔtonB	127
Supp Figure 3C	flr-4(-)	BW25113	66	BW25113 - ΔtonB	21.84	****	<0.0001	31.92	****	<0.0001	24.56	****	<0.0001	24.56	****	<0.0001	24.56	****	<0.0001
right panel		ΔtonB	99
	flr-4(-)	BW25113	83	BW25113 - ΔtonB	14.42	****	<0.0001	16.08	****	<0.0001	24.85	****	<0.0001	24.85	****	<0.0001	24.85	****	<0.0001
		ΔtonB	121
	flr-4(-)	BW25113	98	BW25113 - ΔtonB	16.8	****	<0.0001	22.16	****	<0.0001	30.65	****	<0.0001	30.65	****	<0.0001	30.65	****	<0.0001
		ΔtonB	107
Figure no.	Genotype		n	Comparisons	3 mins			6 mins			9 mins			12 mins			15 mins
					Mean Diff.	Significance	Adj P Value	Mean Diff.	Significance	Adj P Value	Mean Diff.	Significance	Adj P Value	Mean Diff.	Significance	Adj P Value	Mean Diff.	Significance	Adj P Value
Figure 4D	flr-4(-)	Control (OP50) RNAi	121	Control (OP50) RNAi vs. Control (HT115) RNAi	-24.05	****	<0.0001	-40.3	****	<0.0001	-27.9	****	<0.0001	-27.9	****	<0.0001	-27.9	****	<0.0001
		Control (HT115) RNAi	111	Control (OP50) RNAi vs. metr-1 (HT115) RNAi	4.778	ns	0.2622	5.429	ns	0.1474	4.523	ns	0.3199	4.523	ns	0.3199	4.523	ns	0.3199
		metr-1 (HT115) RNAi	120	Control (OP50) RNAi vs. mtrr-1 (HT115) RNAi	4.796	ns	0.2583	2.271	ns	0.9037	5.714	ns	0.1112	5.714	ns	0.1112	5.714	ns	0.1112
		mtrr-1 (HT115) RNAi	121	Control (HT115) RNAi vs. metr-1 (HT115) RNAi	28.83	****	<0.0001	45.73	****	<0.0001	32.43	****	<0.0001	32.43	****	<0.0001	32.43	****	<0.0001
				Control (HT115) RNAi vs. mtrr-1 (HT115) RNAi	28.85	****	<0.0001	42.57	****	<0.0001	33.62	****	<0.0001	33.62	****	<0.0001	33.62	****	<0.0001
				metr-1 (HT115) RNAi vs. mtrr-1 (HT115) RNAi	0.01823	ns	>0.9999	-3.158	ns	0.7022	1.191	ns	0.9941	1.191	ns	0.9941	1.191	ns	0.9941
	flr-4(-)	Control (OP50) RNAi	94	Control (OP50) RNAi vs. Control (HT115) RNAi	-9.745	****	<0.0001	-30.75	****	<0.0001	-31.92	****	<0.0001	-31.92	****	<0.0001	-31.92	****	<0.0001
		Control (HT115) RNAi	115	Control (OP50) RNAi vs. metr-1 (HT115) RNAi	5.093	ns	0.0648	-0.8779	ns	0.9707	-1.745	ns	0.8154	-1.745	ns	0.8154	-1.745	ns	0.8154
		metr-1 (HT115) RNAi	118	Control (OP50) RNAi vs. mtrr-1 (HT115) RNAi	-1.54	ns	0.8648	-2.419	ns	0.6185	1.961	ns	0.7567	1.961	ns	0.7567	1.961	ns	0.7567
		mtrr-1 (HT115) RNAi	96	Control (HT115) RNAi vs. metr-1 (HT115) RNAi	14.84	****	<0.0001	29.87	****	<0.0001	30.18	****	<0.0001	30.18	****	<0.0001	30.18	****	<0.0001
				Control (HT115) RNAi vs. mtrr-1 (HT115) RNAi	8.205	***	0.001	28.33	****	<0.0001	33.89	****	<0.0001	33.89	****	<0.0001	33.89	****	<0.0001
				metr-1 (HT115) RNAi vs. mtrr-1 (HT115) RNAi	-6.633	**	0.0094	-1.541	ns	0.8645	3.706	ns	0.2578	3.706	ns	0.2578	3.706	ns	0.2578
	flr-4(-)	Control (OP50) RNAi	89	Control (OP50) RNAi vs. Control (HT115) RNAi	-20.04	****	<0.0001	-24.74	****	<0.0001	-29.48	****	<0.0001	-29.48	****	<0.0001	-29.48	****	<0.0001
		Control (HT115) RNAi	92	Control (OP50) RNAi vs. metr-1 (HT115) RNAi	-2.868	ns	0.5628	-1.409	ns	0.9173	1.083	ns	0.96	1.083	ns	0.96	1.083	ns	0.96
		metr-1 (HT115) RNAi	126	Control (OP50) RNAi vs. mtrr-1 (HT115) RNAi	-5.211	ns	0.0978	-2.422	ns	0.6882	-0.5576	ns	0.9941	-0.5576	ns	0.9941	-0.5576	ns	0.9941
		mtrr-1 (HT115) RNAi	126	Control (HT115) RNAi vs. metr-1 (HT115) RNAi	17.18	****	<0.0001	23.33	****	<0.0001	30.56	****	<0.0001	30.56	****	<0.0001	30.56	****	<0.0001
				Control (HT115) RNAi vs. mtrr-1 (HT115) RNAi	14.83	****	<0.0001	22.32	****	<0.0001	28.92	****	<0.0001	28.92	****	<0.0001	28.92	****	<0.0001
				metr-1 (HT115) RNAi vs. mtrr-1 (HT115) RNAi	-2.343	ns	0.7099	-1.013	ns	0.9668	-1.64	ns	0.8767	-1.64	ns	0.8767	-1.64	ns	0.8767
Supp Figure 4B	WT	Control (OP50) RNAi	101	Control (OP50) RNAi vs. Control (HT115) RNAi	1.094	ns	0.9834	0.5228	ns	0.999	0.2535	ns	>0.9999	0.2535	ns	>0.9999	0.2535	ns	>0.9999
		Control (HT115) RNAi	109	Control (OP50) RNAi vs. metr-1 (HT115) RNAi	6.875	*	0.0126	3.892	ns	0.3307	-1.104	ns	0.9828	-1.104	ns	0.9828	-1.104	ns	0.9828
		metr-1 (HT115) RNAi	101	Control (OP50) RNAi vs. mtrr-1 (HT115) RNAi	0.2172	ns	>0.9999	-3.106	ns	0.557	-1.263	ns	0.9718	-1.263	ns	0.9718	-1.263	ns	0.9718
		mtrr-1 (HT115) RNAi	95	Control (HT115) RNAi vs. metr-1 (HT115) RNAi	5.781	ns	0.051	3.369	ns	0.4768	-1.358	ns	0.9634	-1.358	ns	0.9634	-1.358	ns	0.9634
				Control (HT115) RNAi vs. mtrr-1 (HT115) RNAi	-0.8767	ns	0.9928	-3.629	ns	0.4013	-1.516	ns	0.9459	-1.516	ns	0.9459	-1.516	ns	0.9459
				metr-1 (HT115) RNAi vs. mtrr-1 (HT115) RNAi	-6.658	*	0.0169	-6.998	*	0.0106	-0.1585	ns	>0.9999	-0.1585	ns	>0.9999	-0.1585	ns	>0.9999
	WT	Control (OP50) RNAi	82	Control (OP50) RNAi vs. Control (HT115) RNAi	-4.157	ns	0.3823	-3.606	ns	0.5066	-3.971	ns	0.4228	-3.971	ns	0.4228	-3.971	ns	0.4228
		Control (HT115) RNAi	93	Control (OP50) RNAi vs. metr-1 (HT115) RNAi	-4.43	ns	0.3269	-0.2593	ns	0.9996	1.595	ns	0.9253	1.595	ns	0.9253	1.595	ns	0.9253
		metr-1 (HT115) RNAi	116	Control (OP50) RNAi vs. mtrr-1 (HT115) RNAi	0.3629	ns	0.999	3.724	ns	0.4789	-1.553	ns	0.9305	-1.553	ns	0.9305	-1.553	ns	0.9305
		mtrr-1 (HT115) RNAi	96	Control (HT115) RNAi vs. metr-1 (HT115) RNAi	-0.2726	ns	0.9996	3.346	ns	0.5686	5.565	ns	0.1518	5.565	ns	0.1518	5.565	ns	0.1518
				Control (HT115) RNAi vs. mtrr-1 (HT115) RNAi	4.52	ns	0.3096	7.33	*	0.0337	2.417	ns	0.7843	2.417	ns	0.7843	2.417	ns	0.7843
				metr-1 (HT115) RNAi vs. mtrr-1 (HT115) RNAi	4.793	ns	0.2609	3.983	ns	0.4199	-3.148	ns	0.6165	-3.148	ns	0.6165	-3.148	ns	0.6165
	WT	Control (OP50) RNAi	96	Control (OP50) RNAi vs. Control (HT115) RNAi	2.325	ns	0.6282	4.272	ns	0.1377	1.975	ns	0.7373	1.975	ns	0.7373	1.975	ns	0.7373
		Control (HT115) RNAi	136	Control (OP50) RNAi vs. metr-1 (HT115) RNAi	0.6347	ns	0.9876	4.302	ns	0.1335	4.971	ns	0.0639	4.971	ns	0.0639	4.971	ns	0.0639
		metr-1 (HT115) RNAi	146	Control (OP50) RNAi vs. mtrr-1 (HT115) RNAi	-3.981	ns	0.1836	1.754	ns	0.8006	3.198	ns	0.3603	3.198	ns	0.3603	3.198	ns	0.3603
		mtrr-1 (HT115) RNAi	96	Control (HT115) RNAi vs. metr-1 (HT115) RNAi	-1.691	ns	0.8177	0.03008	ns	>0.9999	2.996	ns	0.4178	2.996	ns	0.4178	2.996	ns	0.4178
				Control (HT115) RNAi vs. mtrr-1 (HT115) RNAi	-6.306	*	0.0116	-2.517	ns	0.5665	1.223	ns	0.9208	1.223	ns	0.9208	1.223	ns	0.9208
				metr-1 (HT115) RNAi vs. mtrr-1 (HT115) RNAi	-4.616	ns	0.0956	-2.547	ns	0.5568	-1.773	ns	0.7955	-1.773	ns	0.7955	-1.773	ns	0.7955
Figure no.	Genotype		n	Comparisons	3 mins			6 mins			9 mins			12 mins			15 mins
					Mean Diff.	Significance	Adj P Value	Mean Diff.	Significance	Adj P Value	Mean Diff.	Significance	Adj P Value	Mean Diff.	Significance	Adj P Value	Mean Diff.	Significance	Adj P Value
Figure 4E	flr-4(-)	Control (OP50) RNAi	79	Control (OP50) RNAi vs. Control (OP50) RNAi+ 128nmM B12	-19.06	****	<0.0001	-23.44	****	<0.0001	-29.59	****	<0.0001	-29.59	****	<0.0001	-29.59	****	<0.0001
		Control (OP50) RNAi+ 128nM B12	85	Control (OP50) RNAi vs. metr-1 (OP50) RNAi	-5.362	ns	0.4051	0.3642	ns	>0.9999	0.2994	ns	>0.9999	0.2994	ns	>0.9999	0.2994	ns	>0.9999
		metr-1 (OP50) RNAi	146	Control (OP50) RNAi vs. metr-1 (OP50) RNAi +128nM B12	-4.991	ns	0.4862	-7.388	ns	0.1047	-1.415	ns	0.9958	-1.415	ns	0.9958	-1.415	ns	0.9958
		metr-1 (OP50) RNAi +128nM B12	106	Control (OP50) RNAi vs. mtrr-1 (OP50) RNAi	2.928	ns	0.901	0.4444	ns	>0.9999	-1.299	ns	0.9972	-1.299	ns	0.9972	-1.299	ns	0.9972
		mtrr-1 (OP50) RNAi	129	Control (OP50) RNAi vs. mtrr-1 (OP50) RNAi +128nM B12	-8.748	*	0.0317	-4.1	ns	0.6892	-4.493	ns	0.6004	-4.493	ns	0.6004	-4.493	ns	0.6004
		mtrr-1 (OP50) RNAi +128nM B12	138	Control (OP50) RNAi+ 128nmM B12 vs. metr-1 (OP50) RNAi	13.7	***	0.0001	23.81	****	<0.0001	29.89	****	<0.0001	29.89	****	<0.0001	29.89	****	<0.0001
				Control (OP50) RNAi+ 128nmM B12 vs. metr-1 (OP50) RNAi +128nM B12	14.07	****	<0.0001	16.05	****	<0.0001	28.17	****	<0.0001	28.17	****	<0.0001	28.17	****	<0.0001
				Control (OP50) RNAi+ 128nmM B12vs. mtrr-1 (OP50) RNAi	21.99	****	<0.0001	23.89	****	<0.0001	28.29	****	<0.0001	28.29	****	<0.0001	28.29	****	<0.0001
				Control (OP50) RNAi+ 128nmM B12 vs. mtrr-1 (OP50) RNAi +128nM B12	10.31	**	0.0064	19.34	****	<0.0001	25.09	****	<0.0001	25.09	****	<0.0001	25.09	****	<0.0001
				metr-1 (OP50) RNAi vs. metr-1 (OP50) RNAi +128nM B12	0.3704	ns	>0.9999	-7.753	ns	0.0775	-1.714	ns	0.9898	-1.714	ns	0.9898	-1.714	ns	0.9898
				metr-1 (OP50) RNAi vs. mtrr-1 (OP50) RNAi	8.289	*	0.0485	0.08024	ns	>0.9999	-1.598	ns	0.9926	-1.598	ns	0.9926	-1.598	ns	0.9926
				metr-1 (OP50) RNAi vs. mtrr-1 (OP50) RNAi +128nM B12	-3.386	ns	0.8314	-4.464	ns	0.6069	-4.792	ns	0.5314	-4.792	ns	0.5314	-4.792	ns	0.5314
				metr-1 (OP50) RNAi +128nM B12 vs. mtrr-1 (OP50) RNAi	7.919	ns	0.0673	7.833	ns	0.0724	0.116	ns	>0.9999	0.116	ns	>0.9999	0.116	ns	>0.9999
				metr-1 (OP50) RNAi +128nM B12 vs. mtrr-1 (OP50) RNAi +128nM B12	-3.757	ns	0.7618	3.288	ns	0.848	-3.078	ns	0.8804	-3.078	ns	0.8804	-3.078	ns	0.8804
				mtrr-1 (OP50) RNAi vs. mtrr-1 (OP50) RNAi +128nM B12	-11.68	**	0.0014	-4.544	ns	0.5885	-3.194	ns	0.863	-3.194	ns	0.863	-3.194	ns	0.863
	flr-4(-)	Control (OP50) RNAi	94	Control (OP50) RNAi vs. Control (OP50) RNAi+ 128nmM B12	-13.91	***	0.0001	-25.92	****	<0.0001	-27.26	****	<0.0001	-27.26	****	<0.0001	-27.26	****	<0.0001
		Control (OP50) RNAi+ 128nM B12	109	Control (OP50) RNAi vs. metr-1 (OP50) RNAi	2.954	ns	0.902	0.3012	ns	>0.9999	-0.2912	ns	>0.9999	-0.2912	ns	>0.9999	-0.2912	ns	>0.9999
		metr-1 (OP50) RNAi	152	Control (OP50) RNAi vs. metr-1 (OP50) RNAi +128nM B12	2.868	ns	0.9125	4.13	ns	0.6932	8.426	*	0.0468	8.426	*	0.0468	8.426	*	0.0468
		metr-1 (OP50) RNAi +128nM B12	127	Control (OP50) RNAi vs. mtrr-1 (OP50) RNAi	4.443	ns	0.6236	3.756	ns	0.7709	4.764	ns	0.5507	4.764	ns	0.5507	4.764	ns	0.5507
		mtrr-1 (OP50) RNAi	127	Control (OP50) RNAi vs. mtrr-1 (OP50) RNAi +128nM B12	14.75	****	<0.0001	16.28	****	<0.0001	3.785	ns	0.7651	3.785	ns	0.7651	3.785	ns	0.7651
		mtrr-1 (OP50) RNAi +128nM B12	151	Control (OP50) RNAi+ 128nmM B12 vs. metr-1 (OP50) RNAi	16.86	****	<0.0001	26.22	****	<0.0001	26.97	****	<0.0001	26.97	****	<0.0001	26.97	****	<0.0001
				Control (OP50) RNAi+ 128nmM B12 vs. metr-1 (OP50) RNAi +128nM B12	16.78	****	<0.0001	30.05	****	<0.0001	35.69	****	<0.0001	35.69	****	<0.0001	35.69	****	<0.0001
				Control (OP50) RNAi+ 128nmM B12vs. mtrr-1 (OP50) RNAi	18.35	****	<0.0001	29.68	****	<0.0001	32.03	****	<0.0001	32.03	****	<0.0001	32.03	****	<0.0001
				Control (OP50) RNAi+ 128nmM B12 vs. mtrr-1 (OP50) RNAi +128nM B12	28.66	****	<0.0001	42.2	****	<0.0001	31.05	****	<0.0001	31.05	****	<0.0001	31.05	****	<0.0001
				metr-1 (OP50) RNAi vs. metr-1 (OP50) RNAi +128nM B12	-0.08535	ns	>0.9999	3.829	ns	0.7563	8.718	*	0.0359	8.718	*	0.0359	8.718	*	0.0359
				metr-1 (OP50) RNAi vs. mtrr-1 (OP50) RNAi	1.49	ns	0.995	3.454	ns	0.8266	5.055	ns	0.4851	5.055	ns	0.4851	5.055	ns	0.4851
				metr-1 (OP50) RNAi vs. mtrr-1 (OP50) RNAi +128nM B12	11.8	**	0.0014	15.98	****	<0.0001	4.076	ns	0.7049	4.076	ns	0.7049	4.076	ns	0.7049
				metr-1 (OP50) RNAi +128nM B12 vs. mtrr-1 (OP50) RNAi	1.575	ns	0.9935	-0.3745	ns	>0.9999	-3.662	ns	0.7889	-3.662	ns	0.7889	-3.662	ns	0.7889
				metr-1 (OP50) RNAi +128nM B12 vs. mtrr-1 (OP50) RNAi +128nM B12	11.88	**	0.0013	12.15	***	0.0009	-4.642	ns	0.5786	-4.642	ns	0.5786	-4.642	ns	0.5786
				mtrr-1 (OP50) RNAi vs. mtrr-1 (OP50) RNAi +128nM B12	10.31	**	0.0074	12.52	***	0.0006	-0.9793	ns	0.9993	-0.9793	ns	0.9993	-0.9793	ns	0.9993
	flr-4(-)	Control (OP50) RNAi	89	Control (OP50) RNAi vs. Control (OP50) RNAi+ 128nmM B12	-22.31	****	<0.0001	-26.29	****	<0.0001	-30.28	****	<0.0001	-30.28	****	<0.0001	-30.28	****	<0.0001
		Control (OP50) RNAi+ 128nM B12	113	Control (OP50) RNAi vs. metr-1 (OP50) RNAi	-8.276	ns	0.1976	-3.887	ns	0.8813	-2.381	ns	0.9845	-2.381	ns	0.9845	-2.381	ns	0.9845
		metr-1 (OP50) RNAi	125	Control (OP50) RNAi vs. metr-1 (OP50) RNAi +128nM B12	-3.731	ns	0.8983	0.8154	ns	>0.9999	-0.6774	ns	>0.9999	-0.6774	ns	>0.9999	-0.6774	ns	>0.9999
		metr-1 (OP50) RNAi +128nM B12	121	Control (OP50) RNAi vs. mtrr-1 (OP50) RNAi	-3.856	ns	0.8848	0.4569	ns	>0.9999	1.256	ns	0.9992	1.256	ns	0.9992	1.256	ns	0.9992
		mtrr-1 (OP50) RNAi	109	Control (OP50) RNAi vs. mtrr-1 (OP50) RNAi +128nM B12	-2.727	ns	0.9718	-3.056	ns	0.9542	-2.112	ns	0.991	-2.112	ns	0.991	-2.112	ns	0.991
		mtrr-1 (OP50) RNAi +128nM B12	121	Control (OP50) RNAi+ 128nmM B12 vs. metr-1 (OP50) RNAi	14.03	**	0.0027	22.4	****	<0.0001	27.9	****	<0.0001	27.9	****	<0.0001	27.9	****	<0.0001
				Control (OP50) RNAi+ 128nmM B12 vs. metr-1 (OP50) RNAi +128nM B12	18.58	****	<0.0001	27.11	****	<0.0001	29.6	****	<0.0001	29.6	****	<0.0001	29.6	****	<0.0001
				Control (OP50) RNAi+ 128nmM B12vs. mtrr-1 (OP50) RNAi	18.45	****	<0.0001	26.75	****	<0.0001	31.54	****	<0.0001	31.54	****	<0.0001	31.54	****	<0.0001
				Control (OP50) RNAi+ 128nmM B12 vs. mtrr-1 (OP50) RNAi +128nM B12	19.58	****	<0.0001	23.24	****	<0.0001	28.17	****	<0.0001	28.17	****	<0.0001	28.17	****	<0.0001
				metr-1 (OP50) RNAi vs. metr-1 (OP50) RNAi +128nM B12	4.545	ns	0.7942	4.702	ns	0.77	1.704	ns	0.9967	1.704	ns	0.9967	1.704	ns	0.9967
				metr-1 (OP50) RNAi vs. mtrr-1 (OP50) RNAi	4.419	ns	0.8127	4.344	ns	0.8233	3.637	ns	0.9077	3.637	ns	0.9077	3.637	ns	0.9077
				metr-1 (OP50) RNAi vs. mtrr-1 (OP50) RNAi +128nM B12	5.549	ns	0.6251	0.8312	ns	0.9999	0.2694	ns	>0.9999	0.2694	ns	>0.9999	0.2694	ns	>0.9999
				metr-1 (OP50) RNAi +128nM B12 vs. mtrr-1 (OP50) RNAi	-0.1259	ns	>0.9999	-0.3585	ns	>0.9999	1.933	ns	0.994	1.933	ns	0.994	1.933	ns	0.994
				metr-1 (OP50) RNAi +128nM B12 vs. mtrr-1 (OP50) RNAi +128nM B12	1.004	ns	0.9997	-3.871	ns	0.8831	-1.434	ns	0.9985	-1.434	ns	0.9985	-1.434	ns	0.9985
				mtrr-1 (OP50) RNAi vs. mtrr-1 (OP50) RNAi +128nM B12	1.13	ns	0.9995	-3.513	ns	0.9194	-3.368	ns	0.9318	-3.368	ns	0.9318	-3.368	ns	0.9318
Supp Figure 4C	WT	Control (OP50) RNAi	133	Control (OP50) RNAi vs. Control (OP50) RNAi+ 128nmM B12	5.519	ns	0.0791	6.513	*	0.0221	6.016	*	0.0428	6.016	*	0.0428	6.016	*	0.0428
		Control (OP50) RNAi+ 128nM B12	139	Control (OP50) RNAi vs. metr-1 (OP50) RNAi	8.419	**	0.0012	8.896	***	0.0005	3.316	ns	0.5654	3.316	ns	0.5654	3.316	ns	0.5654
		metr-1 (OP50) RNAi	128	Control (OP50) RNAi vs. metr-1 (OP50) RNAi +128nM B12	2.243	ns	0.871	7.669	**	0.004	5.541	ns	0.077	5.541	ns	0.077	5.541	ns	0.077
		metr-1 (OP50) RNAi +128nM B12	131	Control (OP50) RNAi vs. mtrr-1 (OP50) RNAi	7.831	**	0.0031	11.49	****	<0.0001	4.41	ns	0.2519	4.41	ns	0.2519	4.41	ns	0.2519
		mtrr-1 (OP50) RNAi	122	Control (OP50) RNAi vs. mtrr-1 (OP50) RNAi +128nM B12	-1.99	ns	0.9181	2.955	ns	0.6805	2.535	ns	0.8021	2.535	ns	0.8021	2.535	ns	0.8021
		mtrr-1 (OP50) RNAi +128nM B12	125	Control (OP50) RNAi+ 128nmM B12 vs. metr-1 (OP50) RNAi	2.9	ns	0.6976	2.383	ns	0.8397	-2.7	ns	0.7569	-2.7	ns	0.7569	-2.7	ns	0.7569
				Control (OP50) RNAi+ 128nmM B12 vs. metr-1 (OP50) RNAi +128nM B12	-3.275	ns	0.5786	1.156	ns	0.9922	-0.4749	ns	0.9999	-0.4749	ns	0.9999	-0.4749	ns	0.9999
				Control (OP50) RNAi+ 128nmM B12vs. mtrr-1 (OP50) RNAi	2.312	ns	0.8561	4.978	ns	0.1447	-1.606	ns	0.9661	-1.606	ns	0.9661	-1.606	ns	0.9661
				Control (OP50) RNAi+ 128nmM B12 vs. mtrr-1 (OP50) RNAi +128nM B12	-7.509	**	0.0051	-3.557	ns	0.4882	-3.481	ns	0.5123	-3.481	ns	0.5123	-3.481	ns	0.5123
				metr-1 (OP50) RNAi vs. metr-1 (OP50) RNAi +128nM B12	-6.175	*	0.0348	-1.227	ns	0.9897	2.225	ns	0.8749	2.225	ns	0.8749	2.225	ns	0.8749
				metr-1 (OP50) RNAi vs. mtrr-1 (OP50) RNAi	-0.588	ns	0.9997	2.594	ns	0.7862	1.094	ns	0.9939	1.094	ns	0.9939	1.094	ns	0.9939
				metr-1 (OP50) RNAi vs. mtrr-1 (OP50) RNAi +128nM B12	-10.41	****	<0.0001	-5.941	*	0.0471	-0.7818	ns	0.9988	-0.7818	ns	0.9988	-0.7818	ns	0.9988
				metr-1 (OP50) RNAi +128nM B12 vs. mtrr-1 (OP50) RNAi	5.587	ns	0.0729	3.821	ns	0.4071	-1.131	ns	0.9929	-1.131	ns	0.9929	-1.131	ns	0.9929
				metr-1 (OP50) RNAi +128nM B12 vs. mtrr-1 (OP50) RNAi +128nM B12	-4.233	ns	0.294	-4.714	ns	0.1893	-3.006	ns	0.6646	-3.006	ns	0.6646	-3.006	ns	0.6646
				mtrr-1 (OP50) RNAi vs. mtrr-1 (OP50) RNAi +128nM B12	-9.821	***	0.0001	-8.535	***	0.001	-1.876	ns	0.9353	-1.876	ns	0.9353	-1.876	ns	0.9353
	WT	Control (OP50) RNAi	120	Control (OP50) RNAi vs. Control (OP50) RNAi+ 128nmM B12	0.9144	ns	0.9986	1.259	ns	0.9936	-1.642	ns	0.9786	-1.642	ns	0.9786	-1.642	ns	0.9786
		Control (OP50) RNAi+ 128nM B12	117	Control (OP50) RNAi vs. metr-1 (OP50) RNAi	-0.142	ns	>0.9999	-3.301	ns	0.6962	-1.644	ns	0.9784	-1.644	ns	0.9784	-1.644	ns	0.9784
		metr-1 (OP50) RNAi	129	Control (OP50) RNAi vs. metr-1 (OP50) RNAi +128nM B12	4.179	ns	0.4508	1.337	ns	0.9915	-7.436	*	0.0212	-7.436	*	0.0212	-7.436	*	0.0212
		metr-1 (OP50) RNAi +128nM B12	94	Control (OP50) RNAi vs. mtrr-1 (OP50) RNAi	0.2095	ns	>0.9999	-4.494	ns	0.3686	-5.765	ns	0.1308	-5.765	ns	0.1308	-5.765	ns	0.1308
		mtrr-1 (OP50) RNAi	80	Control (OP50) RNAi vs. mtrr-1 (OP50) RNAi +128nM B12	4.875	ns	0.2803	7.303	*	0.0249	4.393	ns	0.3941	4.393	ns	0.3941	4.393	ns	0.3941
		mtrr-1 (OP50) RNAi +128nM B12	120	Control (OP50) RNAi+ 128nmM B12 vs. metr-1 (OP50) RNAi	-1.056	ns	0.9972	-4.561	ns	0.3522	-0.002491	ns	>0.9999	-0.002491	ns	>0.9999	-0.002491	ns	>0.9999
				Control (OP50) RNAi+ 128nmM B12 vs. metr-1 (OP50) RNAi +128nM B12	3.265	ns	0.706	0.0779	ns	>0.9999	-5.794	ns	0.1272	-5.794	ns	0.1272	-5.794	ns	0.1272
				Control (OP50) RNAi+ 128nmM B12vs. mtrr-1 (OP50) RNAi	-0.7049	ns	0.9996	-5.753	ns	0.1323	-4.123	ns	0.466	-4.123	ns	0.466	-4.123	ns	0.466
				Control (OP50) RNAi+ 128nmM B12 vs. mtrr-1 (OP50) RNAi +128nM B12	3.96	ns	0.5113	6.044	ns	0.0997	6.035	ns	0.1006	6.035	ns	0.1006	6.035	ns	0.1006
				metr-1 (OP50) RNAi vs. metr-1 (OP50) RNAi +128nM B12	4.321	ns	0.4129	4.638	ns	0.3335	-5.792	ns	0.1275	-5.792	ns	0.1275	-5.792	ns	0.1275
				metr-1 (OP50) RNAi vs. mtrr-1 (OP50) RNAi	0.3515	ns	>0.9999	-1.193	ns	0.995	-4.121	ns	0.4667	-4.121	ns	0.4667	-4.121	ns	0.4667
				metr-1 (OP50) RNAi vs. mtrr-1 (OP50) RNAi +128nM B12	5.017	ns	0.251	10.6	***	0.0003	6.037	ns	0.1004	6.037	ns	0.1004	6.037	ns	0.1004
				metr-1 (OP50) RNAi +128nM B12 vs. mtrr-1 (OP50) RNAi	-3.97	ns	0.5087	-5.831	ns	0.1228	1.671	ns	0.9769	1.671	ns	0.9769	1.671	ns	0.9769
				metr-1 (OP50) RNAi +128nM B12 vs. mtrr-1 (OP50) RNAi +128nM B12	0.6956	ns	0.9996	5.966	ns	0.1077	11.83	****	<0.0001	11.83	****	<0.0001	11.83	****	<0.0001
				mtrr-1 (OP50) RNAi vs. mtrr-1 (OP50) RNAi +128nM B12	4.665	ns	0.3272	11.8	****	<0.0001	10.16	***	0.0005	10.16	***	0.0005	10.16	***	0.0005
	WT	Control (OP50) RNAi	122	Control (OP50) RNAi vs. Control (OP50) RNAi+ 128nmM B12	1.633	ns	0.9276	5.011	*	0.0483	1.508	ns	0.9475	1.508	ns	0.9475	1.508	ns	0.9475
		Control (OP50) RNAi+ 128nM B12	113	Control (OP50) RNAi vs. metr-1 (OP50) RNAi	2.702	ns	0.6054	6.632	**	0.0031	3.595	ns	0.2904	3.595	ns	0.2904	3.595	ns	0.2904
		metr-1 (OP50) RNAi	106	Control (OP50) RNAi vs. metr-1 (OP50) RNAi +128nM B12	6.164	**	0.0072	6.578	**	0.0034	5.666	*	0.0171	5.666	*	0.0171	5.666	*	0.0171
		metr-1 (OP50) RNAi +128nM B12	134	Control (OP50) RNAi vs. mtrr-1 (OP50) RNAi	6.812	**	0.0022	8.323	***	0.0001	3.604	ns	0.288	3.604	ns	0.288	3.604	ns	0.288
		mtrr-1 (OP50) RNAi	103	Control (OP50) RNAi vs. mtrr-1 (OP50) RNAi +128nM B12	1.155	ns	0.9833	2.96	ns	0.5074	1.616	ns	0.9305	1.616	ns	0.9305	1.616	ns	0.9305
		mtrr-1 (OP50) RNAi +128nM B12	128	Control (OP50) RNAi+ 128nmM B12 vs. metr-1 (OP50) RNAi	1.069	ns	0.9882	1.621	ns	0.9297	2.087	ns	0.8196	2.087	ns	0.8196	2.087	ns	0.8196
				Control (OP50) RNAi+ 128nmM B12 vs. metr-1 (OP50) RNAi +128nM B12	4.531	ns	0.0958	1.567	ns	0.9386	4.158	ns	0.1548	4.158	ns	0.1548	4.158	ns	0.1548
				Control (OP50) RNAi+ 128nmM B12vs. mtrr-1 (OP50) RNAi	5.18	*	0.0374	3.312	ns	0.3804	2.095	ns	0.8172	2.095	ns	0.8172	2.095	ns	0.8172
				Control (OP50) RNAi+ 128nmM B12 vs. mtrr-1 (OP50) RNAi +128nM B12	-0.4777	ns	0.9997	-2.052	ns	0.83	0.1077	ns	>0.9999	0.1077	ns	>0.9999	0.1077	ns	>0.9999
				metr-1 (OP50) RNAi vs. metr-1 (OP50) RNAi +128nM B12	3.462	ns	0.3311	-0.05407	ns	>0.9999	2.071	ns	0.8244	2.071	ns	0.8244	2.071	ns	0.8244
				metr-1 (OP50) RNAi vs. mtrr-1 (OP50) RNAi	4.11	ns	0.164	1.691	ns	0.9169	0.008365	ns	>0.9999	0.008365	ns	>0.9999	0.008365	ns	>0.9999
				metr-1 (OP50) RNAi vs. mtrr-1 (OP50) RNAi +128nM B12	-1.547	ns	0.9417	-3.672	ns	0.2684	-1.979	ns	0.8501	-1.979	ns	0.8501	-1.979	ns	0.8501
				metr-1 (OP50) RNAi +128nM B12 vs. mtrr-1 (OP50) RNAi	0.6483	ns	0.9989	1.745	ns	0.9061	-2.063	ns	0.8268	-2.063	ns	0.8268	-2.063	ns	0.8268
				metr-1 (OP50) RNAi +128nM B12 vs. mtrr-1 (OP50) RNAi +128nM B12	-5.009	*	0.0485	-3.618	ns	0.2837	-4.05	ns	0.1762	-4.05	ns	0.1762	-4.05	ns	0.1762
				mtrr-1 (OP50) RNAi vs. mtrr-1 (OP50) RNAi +128nM B12	-5.657	*	0.0174	-5.363	*	0.0281	-1.988	ns	0.8478	-1.988	ns	0.8478	-1.988	ns	0.8478
Figure no.	Genotype		n	Comparisons	3 mins			6 mins			9 mins			12 mins			15 mins
					Mean Diff.	Significance	Adj P Value	Mean Diff.	Significance	Adj P Value	Mean Diff.	Significance	Adj P Value	Mean Diff.	Significance	Adj P Value	Mean Diff.	Significance	Adj P Value
Figure 5C	flr-4(-)	OP50	110	OP50 vs. HT115	-21.18	****	<0.0001	-29.04	****	<0.0001	-29.52	****	<0.0001	-27.55	****	<0.0001	-27.55	****	<0.0001
		HT115	149	OP50 vs. HT115 + 10mM Choline	-15.71	****	<0.0001	-32.81	****	<0.0001	-18.28	****	<0.0001	-10.87	***	0.0002	-10.87	***	0.0002
		HT115 + 10mM Choline	95	OP50 vs. HT115 + 20mM Choline	-5.025	ns	0.149	-11.88	****	<0.0001	-6.011	ns	0.0607	1.402	ns	0.9297	1.402	ns	0.9297
		HT115 + 20mM Choline	127	HT115 vs. HT115 + 10mM Choline	5.466	ns	0.1015	-3.77	ns	0.3748	11.24	***	0.0001	16.68	****	<0.0001	16.68	****	<0.0001
				HT115 vs. HT115 + 20mM Choline	16.15	****	<0.0001	17.17	****	<0.0001	23.51	****	<0.0001	28.95	****	<0.0001	28.95	****	<0.0001
				HT115 + 10mM Choline vs. HT115 + 20mM Choline	10.69	***	0.0002	20.94	****	<0.0001	12.27	****	<0.0001	12.27	****	<0.0001	12.27	****	<0.0001
	flr-4(-)	OP50	105	OP50 vs. HT115	-6.218	ns	0.0986	-19.03	****	<0.0001	-27.5	****	<0.0001	-27.56	****	<0.0001	-29.17	****	<0.0001
		HT115	116	OP50 vs. HT115 + 10mM Choline	-6.274	ns	0.0942	-16.71	****	<0.0001	-16.82	****	<0.0001	-11.7	***	0.0004	-11.7	***	0.0004
		HT115 + 10mM Choline	115	OP50 vs. HT115 + 20mM Choline	-11.91	***	0.0003	-18.37	****	<0.0001	-11.17	***	0.0007	-3.978	ns	0.4359	-3.978	ns	0.4359
		HT115 + 20mM Choline	66	HT115 vs. HT115 + 10mM Choline	-0.05591	ns	>0.9999	2.311	ns	0.8138	10.68	**	0.0012	15.86	****	<0.0001	17.47	****	<0.0001
				HT115 vs. HT115 + 20mM Choline	-5.693	ns	0.1481	0.6534	ns	0.9945	16.33	****	<0.0001	23.59	****	<0.0001	25.19	****	<0.0001
				HT115 + 10mM Choline vs. HT115 + 20mM Choline	-5.637	ns	0.1543	-1.658	ns	0.9207	5.649	ns	0.153	7.724	*	0.0261	7.724	*	0.0261
	flr-4(-)	OP50	100	OP50 vs. HT115	-15.92	****	<0.0001	-27.46	****	<0.0001	-32.32	****	<0.0001	-32.32	****	<0.0001	-32.32	****	<0.0001
		HT115	104	OP50 vs. HT115 + 10mM Choline	-6.436	**	0.0019	-4.753	*	0.0308	-17.25	****	<0.0001	-17.25	****	<0.0001	-17.25	****	<0.0001
		HT115 + 10mM Choline	131	OP50 vs. HT115 + 20mM Choline	-3.019	ns	0.2742	-0.04168	ns	>0.9999	-0.08121	ns	>0.9999	-0.08121	ns	>0.9999	-0.08121	ns	>0.9999
		HT115 + 20mM Choline	100	HT115 vs. HT115 + 10mM Choline	9.481	****	<0.0001	22.71	****	<0.0001	15.07	****	<0.0001	15.07	****	<0.0001	15.07	****	<0.0001
				HT115 vs. HT115 + 20mM Choline	12.9	****	<0.0001	27.42	****	<0.0001	32.24	****	<0.0001	32.24	****	<0.0001	32.24	****	<0.0001
				HT115 + 10mM Choline vs. HT115 + 20mM Choline	3.418	ns	0.1794	4.711	*	0.0328	17.17	****	<0.0001	17.17	****	<0.0001	17.17	****	<0.0001
Supp Figure 5B	WT	OP50	125	OP50 vs. HT115	-2.88	ns	0.6134	-3.056	ns	0.5667	-2.46	ns	0.7222	-1.322	ns	0.9423	-1.322	ns	0.9423
		HT115	86	OP50 vs. HT115 + 10mM Choline	4.125	ns	0.3081	3.259	ns	0.5132	3.618	ns	0.4227	-1.233	ns	0.9524	-1.233	ns	0.9524
		HT115 + 10mM Choline	121	OP50 vs. HT115 + 20mM Choline	5.639	ns	0.0927	-2.889	ns	0.611	-0.9598	ns	0.9766	2.518	ns	0.7075	2.518	ns	0.7075
		HT115 + 20mM Choline	120	HT115 vs. HT115 + 10mM Choline	7.005	*	0.0239	6.315	*	0.0487	6.078	ns	0.0614	0.08871	ns	>0.9999	0.08871	ns	>0.9999
				HT115 vs. HT115 + 20mM Choline	8.519	**	0.0042	0.1673	ns	0.9999	1.5	ns	0.9186	3.84	ns	0.3702	3.84	ns	0.3702
				HT115 + 10mM Choline vs. HT115 + 20mM Choline	1.514	ns	0.9166	-6.148	ns	0.0574	-4.577	ns	0.2236	3.751	ns	0.3907	3.751	ns	0.3907
	WT	OP50	72	OP50 vs. HT115	5.386	ns	0.1648	-5.187	ns	0.1907	0.7846	ns	0.9897	3.465	ns	0.5296	0.6075	ns	0.9951
		HT115	101	OP50 vs. HT115 + 10mM Choline	-7.13	*	0.0373	-2.343	ns	0.7935	1.021	ns	0.9778	5.352	ns	0.169	0.546	ns	0.9964
		HT115 + 10mM Choline	82	OP50 vs. HT115 + 20mM Choline	-5.893	ns	0.111	-7.971	*	0.0163	-0.08854	ns	>0.9999	-2.339	ns	0.7943	-2.339	ns	0.7943
		HT115 + 20mM Choline	72	HT115 vs. HT115 + 10mM Choline	-12.52	****	<0.0001	2.844	ns	0.6804	0.2368	ns	0.9997	1.887	ns	0.8794	-0.06147	ns	>0.9999
				HT115 vs. HT115 + 20mM Choline	-11.28	***	0.0004	-2.784	ns	0.6948	-0.8731	ns	0.9859	-5.804	ns	0.1192	-2.947	ns	0.6557
				HT115 + 10mM Choline vs. HT115 + 20mM Choline	1.237	ns	0.9617	-5.628	ns	0.1371	-1.11	ns	0.9718	-7.691	*	0.0216	-2.885	ns	0.6705
	WT	OP50	109	OP50 vs. HT115	2.862	ns	0.4859	3.703	ns	0.2632	-3.54	ns	0.3006	-3.54	ns	0.3006	-3.54	ns	0.3006
		HT115	99	OP50 vs. HT115 + 10mM Choline	0.2849	ns	0.9989	-1.118	ns	0.9431	-1.781	ns	0.8088	-1.781	ns	0.8088	-1.781	ns	0.8088
		HT115 + 10mM Choline	120	OP50 vs. HT115 + 20mM Choline	-1.476	ns	0.8804	2.615	ns	0.5617	0.4982	ns	0.9944	0.4982	ns	0.9944	0.4982	ns	0.9944
		HT115 + 20mM Choline	139	HT115 vs. HT115 + 10mM Choline	-2.577	ns	0.5735	-4.821	ns	0.0902	1.759	ns	0.8144	1.759	ns	0.8144	1.759	ns	0.8144
				HT115 vs. HT115 + 20mM Choline	-4.338	ns	0.148	-1.088	ns	0.9473	4.038	ns	0.1965	4.038	ns	0.1965	4.038	ns	0.1965
				HT115 + 10mM Choline vs. HT115 + 20mM Choline	-1.761	ns	0.8139	3.734	ns	0.2565	2.279	ns	0.6661	2.279	ns	0.6661	2.279	ns	0.6661
Figure no.	Genotype		n	Comparisons	3 mins			6 mins			9 mins			12 mins			15 mins
					Mean Diff.	Significance	Adj P Value	Mean Diff.	Significance	Adj P Value	Mean Diff.	Significance	Adj P Value	Mean Diff.	Significance	Adj P Value	Mean Diff.	Significance	Adj P Value
Figure 5D	flr-4(-)	OP50	105	OP50 vs. 128nM OP50	-14.92	****	<0.0001	-27.11	****	<0.0001	-27.69	****	<0.0001	-25.52	****	<0.0001	-25.52	****	<0.0001
		128nM OP50	103	OP50 vs. 128nM OP50 + 10mM Choline	-21.2	****	<0.0001	-31.84	****	<0.0001	-20.74	****	<0.0001	-12.15	***	0.0001	-12.15	***	0.0001
		128nM OP50 + 10mM Choline	99	OP50 vs. 128nM OP50 + 20mM Choline	2.468	ns	0.8647	-9.291	**	0.005	-9.026	**	0.0069	-3.864	ns	0.5495	-3.864	ns	0.5495
		128nM OP50 + 20mM Choline	108	OP50 vs. 128nM OP50 + 40mM Choline	-1.206	ns	0.9891	-14.91	****	<0.0001	-4.975	ns	0.2966	0.008017	ns	>0.9999	0.008017	ns	>0.9999
		128nM OP50 + 40mM Choline	111	128nM OP50 vs. 128nM OP50 + 10mM Choline	-6.281	ns	0.1106	-4.73	ns	0.3463	6.956	ns	0.0604	13.36	****	<0.0001	13.36	****	<0.0001
				128nM OP50 vs. 128nM OP50 + 20mM Choline	17.39	****	<0.0001	17.82	****	<0.0001	18.67	****	<0.0001	21.65	****	<0.0001	21.65	****	<0.0001
				128nM OP50 vs. 128nM OP50 + 40mM Choline	13.71	****	<0.0001	12.21	***	0.0001	22.72	****	<0.0001	25.53	****	<0.0001	25.53	****	<0.0001
				128nM OP50 + 10mM Choline vs. 128nM OP50 + 20mM Choline	23.67	****	<0.0001	22.55	****	<0.0001	11.71	***	0.0002	8.291	*	0.0156	8.291	*	0.0156
				128nM OP50 + 10mM Choline vs. 128nM OP50 + 40mM Choline	19.99	****	<0.0001	16.94	****	<0.0001	15.76	****	<0.0001	12.16	***	0.0001	12.16	***	0.0001
				128nM OP50 + 20mM Choline vs. 128nM OP50 + 40mM Choline	-3.674	ns	0.5971	-5.615	ns	0.189	4.051	ns	0.5031	3.872	ns	0.5475	3.872	ns	0.5475
	flr-4(-)	OP50	110	OP50 vs. 128nM OP50	-30.07	****	<0.0001	-39.23	****	<0.0001	-29.75	****	<0.0001	-23.28	****	<0.0001	-23.28	****	<0.0001
		128nM OP50	106	OP50 vs. 128nM OP50 + 10mM Choline	-4.153	ns	0.5955	-8.44	*	0.0363	-14.22	****	<0.0001	-11.45	**	0.0018	-11.45	**	0.0018
		128nM OP50 + 10mM Choline	150	OP50 vs. 128nM OP50 + 20mM Choline	-6.218	ns	0.2043	-15.19	****	<0.0001	-4.488	ns	0.5213	2.925	ns	0.8424	2.925	ns	0.8424
		128nM OP50 + 20mM Choline	154	OP50 vs. 128nM OP50 + 40mM Choline	-12.42	***	0.0006	-17.37	****	<0.0001	-7.089	ns	0.1105	0.3243	ns	>0.9999	0.3243	ns	>0.9999
		128nM OP50 + 40mM Choline	96	128nM OP50 vs. 128nM OP50 + 10mM Choline	25.91	****	<0.0001	30.79	****	<0.0001	15.53	****	<0.0001	11.83	**	0.0012	11.83	**	0.0012
				128nM OP50 vs. 128nM OP50 + 20mM Choline	23.85	****	<0.0001	24.05	****	<0.0001	25.26	****	<0.0001	26.21	****	<0.0001	26.21	****	<0.0001
				128nM OP50 vs. 128nM OP50 + 40mM Choline	17.65	****	<0.0001	21.87	****	<0.0001	22.66	****	<0.0001	23.61	****	<0.0001	23.61	****	<0.0001
				128nM OP50 + 10mM Choline vs. 128nM OP50 + 20mM Choline	-2.065	ns	0.95	-6.749	ns	0.1419	9.729	*	0.0108	14.38	****	<0.0001	14.38	****	<0.0001
				128nM OP50 + 10mM Choline vs. 128nM OP50 + 40mM Choline	-8.268	*	0.0423	-8.927	*	0.0234	7.127	ns	0.1073	11.78	**	0.0013	11.78	**	0.0013
				128nM OP50 + 20mM Choline vs. 128nM OP50 + 40mM Choline	-6.203	ns	0.2063	-2.178	ns	0.9398	-2.601	ns	0.8911	-2.601	ns	0.8911	-2.601	ns	0.8911
	flr-4(-)	OP50	100	OP50 vs. 128nM OP50	-25.52	****	<0.0001	-30.53	****	<0.0001	-30.54	****	<0.0001	-30.54	****	<0.0001	-30.54	****	<0.0001
		128nM OP50	92	OP50 vs. 128nM OP50 + 10mM Choline	-9.361	***	0.0005	-18.38	****	<0.0001	-17.08	****	<0.0001	-17.08	****	<0.0001	-17.08	****	<0.0001
		128nM OP50 + 10mM Choline	110	OP50 vs. 128nM OP50 + 20mM Choline	-9.544	***	0.0004	-9.274	***	0.0006	-1.612	ns	0.9413	-1.612	ns	0.9413	-1.612	ns	0.9413
		128nM OP50 + 20mM Choline	127	OP50 vs. 128nM OP50 + 40mM Choline	-9.725	***	0.0003	-9.305	***	0.0006	-4.95	ns	0.1535	-4.95	ns	0.1535	-4.95	ns	0.1535
		128nM OP50 + 40mM Choline	122	128nM OP50 vs. 128nM OP50 + 10mM Choline	16.16	****	<0.0001	12.15	****	<0.0001	13.46	****	<0.0001	13.46	****	<0.0001	13.46	****	<0.0001
				128nM OP50 vs. 128nM OP50 + 20mM Choline	15.98	****	<0.0001	21.26	****	<0.0001	28.92	****	<0.0001	28.92	****	<0.0001	28.92	****	<0.0001
				128nM OP50 vs. 128nM OP50 + 40mM Choline	15.8	****	<0.0001	21.23	****	<0.0001	25.59	****	<0.0001	25.59	****	<0.0001	25.59	****	<0.0001
				128nM OP50 + 10mM Choline vs. 128nM OP50 + 20mM Choline	-0.1829	ns	>0.9999	9.105	***	0.0008	15.47	****	<0.0001	15.47	****	<0.0001	15.47	****	<0.0001
				128nM OP50 + 10mM Choline vs. 128nM OP50 + 40mM Choline	-0.3635	ns	0.9998	9.074	***	0.0008	12.13	****	<0.0001	12.13	****	<0.0001	12.13	****	<0.0001
				128nM OP50 + 20mM Choline vs. 128nM OP50 + 40mM Choline	-0.1807	ns	>0.9999	-0.03076	ns	>0.9999	-3.338	ns	0.5237	-3.338	ns	0.5237	-3.338	ns	0.5237
Supp Figure 5C	WT	OP50	72	OP50 vs. 128nM OP50	3.322	ns	0.7455	7.313	ns	0.0741	7.893	*	0.0447	2.157	ns	0.9336	0.7075	ns	0.999
		128nM OP50	101	OP50 vs. 128nM OP50 + 10mM Choline	-6.975	ns	0.0978	-12.54	***	0.0003	-5.704	ns	0.2456	-0.1393	ns	>0.9999	-0.1393	ns	>0.9999
		128nM OP50 + 10mM Choline	89	OP50 vs. 128nM OP50 + 20mM Choline	-2.202	ns	0.9287	4.82	ns	0.4103	1.943	ns	0.9537	-2.553	ns	0.8839	-2.553	ns	0.8839
		128nM OP50 + 20mM Choline	107	OP50 vs. 128nM OP50 + 40mM Choline	-2.939	ns	0.8206	-1.964	ns	0.952	5.612	ns	0.2604	-0.6374	ns	0.9993	-0.6374	ns	0.9993
		128nM OP50 + 40mM Choline	72	128nM OP50 vs. 128nM OP50 + 10mM Choline	-10.3	**	0.004	-19.85	****	<0.0001	-13.6	****	<0.0001	-2.296	ns	0.9179	-0.8468	ns	0.998
				128nM OP50 vs. 128nM OP50 + 20mM Choline	-5.524	ns	0.2751	-2.493	ns	0.8924	-5.949	ns	0.2089	-4.709	ns	0.4339	-3.26	ns	0.7583
				128nM OP50 vs. 128nM OP50 + 40mM Choline	-6.261	ns	0.1682	-9.277	*	0.0118	-2.28	ns	0.9198	-2.794	ns	0.8459	-1.345	ns	0.9879
				128nM OP50 + 10mM Choline vs. 128nM OP50 + 20mM Choline	4.772	ns	0.4204	17.36	****	<0.0001	7.648	ns	0.0556	-2.413	ns	0.9032	-2.413	ns	0.9032
				128nM OP50 + 10mM Choline vs. 128nM OP50 + 40mM Choline	4.036	ns	0.5862	10.57	**	0.003	11.32	**	0.0013	-0.4982	ns	0.9997	-0.4982	ns	0.9997
				128nM OP50 + 20mM Choline vs. 128nM OP50 + 40mM Choline	-0.7366	ns	0.9988	-6.784	ns	0.1137	3.669	ns	0.67	1.915	ns	0.956	1.915	ns	0.956
	WT	OP50	125	OP50 vs. 128nM OP50	-2.438	ns	0.8331	2.703	ns	0.7744	-1.732	ns	0.9454	-2.747	ns	0.764	-2.747	ns	0.764
		128nM OP50	130	OP50 vs. 128nM OP50 + 10mM Choline	-1.136	ns	0.9882	-5.414	ns	0.1554	-8.21	**	0.0079	-4.732	ns	0.2676	-4.732	ns	0.2676
		128nM OP50 + 10mM Choline	109	OP50 vs. 128nM OP50 + 20mM Choline	-0.7654	ns	0.9974	6.747	*	0.0429	-1.536	ns	0.9642	1.942	ns	0.9192	1.942	ns	0.9192
		128nM OP50 + 20mM Choline	181	OP50 vs. 128nM OP50 + 40mM Choline	0.6946	ns	0.9982	1.992	ns	0.9121	-0.8842	ns	0.9955	2.594	ns	0.7995	2.594	ns	0.7995
		128nM OP50 + 40mM Choline	122	128nM OP50 vs. 128nM OP50 + 10mM Choline	1.302	ns	0.9804	-8.117	**	0.0089	-6.479	ns	0.0568	-1.985	ns	0.9131	-1.985	ns	0.9131
				128nM OP50 vs. 128nM OP50 + 20mM Choline	1.672	ns	0.9516	4.044	ns	0.4234	0.1958	ns	>0.9999	4.689	ns	0.2763	4.689	ns	0.2763
				128nM OP50 vs. 128nM OP50 + 40mM Choline	3.132	ns	0.6662	-0.7107	ns	0.9981	0.8476	ns	0.9962	5.341	ns	0.1654	5.341	ns	0.1654
				128nM OP50 + 10mM Choline vs. 128nM OP50 + 20mM Choline	0.3706	ns	0.9999	12.16	****	<0.0001	6.674	*	0.0463	6.674	*	0.0463	6.674	*	0.0463
				128nM OP50 + 10mM Choline vs. 128nM OP50 + 40mM Choline	1.831	ns	0.9339	7.406	*	0.0207	7.326	*	0.0227	7.326	*	0.0227	7.326	*	0.0227
				128nM OP50 + 20mM Choline vs. 128nM OP50 + 40mM Choline	1.46	ns	0.9702	-4.754	ns	0.2634	0.6517	ns	0.9986	0.6517	ns	0.9986	0.6517	ns	0.9986
	WT	OP50	109	OP50 vs. 128nM OP50	1.168	ns	0.9953	1.448	ns	0.9893	-1.345	ns	0.9919	-1.345	ns	0.9919	-1.345	ns	0.9919
		128nM OP50	105	OP50 vs. 128nM OP50 + 10mM Choline	-0.7583	ns	0.9991	-2.708	ns	0.9	-3.118	ns	0.8439	-3.118	ns	0.8439	-3.118	ns	0.8439
		128nM OP50 + 10mM Choline	121	OP50 vs. 128nM OP50 + 20mM Choline	-4.978	ns	0.4845	-4.727	ns	0.5359	-2.621	ns	0.9102	-2.621	ns	0.9102	-2.621	ns	0.9102
		128nM OP50 + 20mM Choline	134	OP50 vs. 128nM OP50 + 40mM Choline	-0.2168	ns	>0.9999	-0.958	ns	0.9978	-2.879	ns	0.8782	-2.879	ns	0.8782	-2.879	ns	0.8782
		128nM OP50 + 40mM Choline	123	128nM OP50 vs. 128nM OP50 + 10mM Choline	-1.926	ns	0.9692	-4.157	ns	0.6538	-1.773	ns	0.9773	-1.773	ns	0.9773	-1.773	ns	0.9773
				128nM OP50 vs. 128nM OP50 + 20mM Choline	-6.145	ns	0.274	-6.175	ns	0.2695	-1.275	ns	0.9934	-1.275	ns	0.9934	-1.275	ns	0.9934
				128nM OP50 vs. 128nM OP50 + 40mM Choline	-1.384	ns	0.991	-2.407	ns	0.9326	-1.533	ns	0.9867	-1.533	ns	0.9867	-1.533	ns	0.9867
				128nM OP50 + 10mM Choline vs. 128nM OP50 + 20mM Choline	-4.22	ns	0.6409	-2.019	ns	0.9636	0.4972	ns	0.9998	0.4972	ns	0.9998	0.4972	ns	0.9998
				128nM OP50 + 10mM Choline vs. 128nM OP50 + 40mM Choline	0.5415	ns	0.9998	1.75	ns	0.9783	0.2391	ns	>0.9999	0.2391	ns	>0.9999	0.2391	ns	>0.9999
				128nM OP50 + 20mM Choline vs. 128nM OP50 + 40mM Choline	4.761	ns	0.5288	3.769	ns	0.7308	-0.2581	ns	>0.9999	-0.2581	ns	>0.9999	-0.2581	ns	>0.9999
Figure no.	Genotype		n	Comparisons	3 mins			6 mins			9 mins			12 mins			15 mins
					Mean Diff.	Significance	Adj P Value	Mean Diff.	Significance	Adj P Value	Mean Diff.	Significance	Adj P Value	Mean Diff.	Significance	Adj P Value	Mean Diff.	Significance	Adj P Value
Figure 6C	flr-4(-)	Control (OP50) RNAi	158	Control (OP50) RNAi vs. Control (HT115) RNAi	-21.43	****	<0.0001	-39.68	****	<0.0001	-31.42	****	<0.0001	-31.42	****	<0.0001	-31.42	****	<0.0001
		Control (HT115) RNAi	139	Control (OP50) RNAi vs. cka-1 (OP50) RNAi	-20.04	****	<0.0001	-33.63	****	<0.0001	-29.54	****	<0.0001	-29.54	****	<0.0001	-29.54	****	<0.0001
		cka-1 (OP50) RNAi	140	Control (OP50) RNAi vs. cept-1 (OP50) RNAi	-41.18	****	<0.0001	-40.67	****	<0.0001	-30.9	****	<0.0001	-30.9	****	<0.0001	-30.9	****	<0.0001
		cept-1 (OP50) RNAi	125	Control (HT115) RNAi vs. cka-1 (OP50) RNAi	1.383	ns	0.8915	6.053	*	0.017	1.873	ns	0.7698	1.873	ns	0.7698	1.873	ns	0.7698
				Control (HT115) RNAi vs. cept-1 (OP50) RNAi	-19.75	****	<0.0001	-0.9921	ns	0.9559	0.5147	ns	0.9934	0.5147	ns	0.9934	0.5147	ns	0.9934
				cka-1 (OP50) RNAi vs. cept-1 (OP50) RNAi	-21.13	****	<0.0001	-7.045	**	0.0042	-1.358	ns	0.8965	-1.358	ns	0.8965	-1.358	ns	0.8965
	flr-4(-)	Control (OP50) RNAi	87	Control (OP50) RNAi vs. Control (HT115) RNAi	-20	****	<0.0001	-36.34	****	<0.0001	-34.78	****	<0.0001	-33.63	****	<0.0001	-33.63	****	<0.0001
		Control (HT115) RNAi	62	Control (OP50) RNAi vs. cka-1 (OP50) RNAi	-39.69	****	<0.0001	-43.27	****	<0.0001	-29.11	****	<0.0001	-31	****	<0.0001	-31	****	<0.0001
		cka-1 (OP50) RNAi	72	Control (OP50) RNAi vs. cept-1 (OP50) RNAi	-45.64	****	<0.0001	-46.14	****	<0.0001	-34.61	****	<0.0001	-33.46	****	<0.0001	-33.46	****	<0.0001
		cept-1 (OP50) RNAi	79	Control (HT115) RNAi vs. cka-1 (OP50) RNAi	-19.69	****	<0.0001	-6.93	ns	0.0555	5.669	ns	0.1534	2.633	ns	0.7497	2.633	ns	0.7497
				Control (HT115) RNAi vs. cept-1 (OP50) RNAi	-25.65	****	<0.0001	-9.798	**	0.0032	0.1679	ns	>0.9999	0.1679	ns	>0.9999	0.1679	ns	>0.9999
				cka-1 (OP50) RNAi vs. cept-1 (OP50) RNAi	-5.957	ns	0.1236	-2.868	ns	0.6974	-5.501	ns	0.1733	-2.465	ns	0.7851	-2.465	ns	0.7851
	flr-4(-)	Control (OP50) RNAi	89	Control (OP50) RNAi vs. Control (HT115) RNAi	-20.04	****	<0.0001	-24.74	****	<0.0001	-29.48	****	<0.0001	-29.48	****	<0.0001	-29.48	****	<0.0001
		Control (HT115) RNAi	92	Control (OP50) RNAi vs. cka-1 (OP50) RNAi	-22.14	****	<0.0001	-27.44	****	<0.0001	-25.7	****	<0.0001	-25.7	****	<0.0001	-25.7	****	<0.0001
		cka-1 (OP50) RNAi	111	Control (OP50) RNAi vs. cept-1 (OP50) RNAi	-16.91	****	<0.0001	-18.51	****	<0.0001	-25.93	****	<0.0001	-25.93	****	<0.0001	-25.93	****	<0.0001
		cept-1 (OP50) RNAi	88	Control (HT115) RNAi vs. cka-1 (OP50) RNAi	-2.093	ns	0.8043	-2.695	ns	0.6548	3.783	ns	0.3745	3.783	ns	0.3745	3.783	ns	0.3745
				Control (HT115) RNAi vs. cept-1 (OP50) RNAi	3.138	ns	0.5367	6.231	*	0.0497	3.549	ns	0.4306	3.549	ns	0.4306	3.549	ns	0.4306
				cka-1 (OP50) RNAi vs. cept-1 (OP50) RNAi	5.231	ns	0.1268	8.926	**	0.0023	-0.2334	ns	0.9996	-0.2334	ns	0.9996	-0.2334	ns	0.9996
Supp Figure 6B	WT	Control (OP50) RNAi	129	Control (OP50) RNAi vs. Control (HT115) RNAi	-10.28	***	0.0008	-1.504	ns	0.9274	-3.627	ns	0.4601	-3.627	ns	0.4601	-3.627	ns	0.4601
		Control (HT115) RNAi	123	Control (OP50) RNAi vs. cka-1 (OP50) RNAi	-6.576	ns	0.0501	-2.292	ns	0.7868	-2.001	ns	0.8468	-2.001	ns	0.8468	-2.001	ns	0.8468
		cka-1 (OP50) RNAi	139	Control (OP50) RNAi vs. cept-1 (OP50) RNAi	-8.959	**	0.004	-11.91	***	0.0001	-7.124	*	0.0294	-7.124	*	0.0294	-7.124	*	0.0294
		cept-1 (OP50) RNAi	130	Control (HT115) RNAi vs. cka-1 (OP50) RNAi	3.701	ns	0.4425	-0.7883	ns	0.9884	1.626	ns	0.9106	1.626	ns	0.9106	1.626	ns	0.9106
				Control (HT115) RNAi vs. cept-1 (OP50) RNAi	1.318	ns	0.9494	-10.41	***	0.0007	-3.497	ns	0.4917	-3.497	ns	0.4917	-3.497	ns	0.4917
				cka-1 (OP50) RNAi vs. cept-1 (OP50) RNAi	-2.382	ns	0.7668	-9.62	**	0.0019	-5.122	ns	0.1748	-5.122	ns	0.1748	-5.122	ns	0.1748
	WT	Control (OP50) RNAi	101	Control (OP50) RNAi vs. Control (HT115) RNAi	2.277	ns	0.694	0.2601	ns	0.9993	-0.4099	ns	0.9972	-0.4099	ns	0.9972	-0.4099	ns	0.9972
		Control (HT115) RNAi	106	Control (OP50) RNAi vs. cka-1 (OP50) RNAi	-12.8	****	<0.0001	-20.93	****	<0.0001	-7.764	**	0.0031	-7.764	**	0.0031	-7.764	**	0.0031
		cka-1 (OP50) RNAi	89	Control (OP50) RNAi vs. cept-1 (OP50) RNAi	-14.31	****	<0.0001	-14.66	****	<0.0001	-3.55	ns	0.3326	-3.55	ns	0.3326	-3.55	ns	0.3326
		cept-1 (OP50) RNAi	93	Control (HT115) RNAi vs. cka-1 (OP50) RNAi	-15.08	****	<0.0001	-21.19	****	<0.0001	-7.354	**	0.0055	-7.354	**	0.0055	-7.354	**	0.0055
				Control (HT115) RNAi vs. cept-1 (OP50) RNAi	-16.58	****	<0.0001	-14.92	****	<0.0001	-3.14	ns	0.4403	-3.14	ns	0.4403	-3.14	ns	0.4403
				cka-1 (OP50) RNAi vs. cept-1 (OP50) RNAi	-1.507	ns	0.8863	6.271	*	0.022	4.214	ns	0.1947	4.214	ns	0.1947	4.214	ns	0.1947
	WT	Control (OP50) RNAi	122	Control (OP50) RNAi vs. Control (HT115) RNAi	2.325	ns	0.7012	4.272	ns	0.2083	1.975	ns	0.7939	1.975	ns	0.7939	1.975	ns	0.7939
		Control (HT115) RNAi	96	Control (OP50) RNAi vs. cka-1 (OP50) RNAi	0.3478	ns	0.9985	3.045	ns	0.495	3.52	ns	0.368	3.52	ns	0.368	3.52	ns	0.368
		cka-1 (OP50) RNAi	104	Control (OP50) RNAi vs. cept-1 (OP50) RNAi	5.288	ns	0.0812	7.832	**	0.004	4.644	ns	0.1507	4.644	ns	0.1507	4.644	ns	0.1507
		cept-1 (OP50) RNAi	109	Control (HT115) RNAi vs. cka-1 (OP50) RNAi	-1.977	ns	0.7933	-1.227	ns	0.9399	1.544	ns	0.8886	1.544	ns	0.8886	1.544	ns	0.8886
				Control (HT115) RNAi vs. cept-1 (OP50) RNAi	2.963	ns	0.5182	3.561	ns	0.3579	2.668	ns	0.6032	2.668	ns	0.6032	2.668	ns	0.6032
				cka-1 (OP50) RNAi vs. cept-1 (OP50) RNAi	4.94	ns	0.1144	4.787	ns	0.1321	1.124	ns	0.9528	1.124	ns	0.9528	1.124	ns	0.9528
Figure no.	Genotype		n	Comparisons	3 mins			6 mins			9 mins			12 mins			15 mins
					Mean Diff.	Significance	Adj P Value	Mean Diff.	Significance	Adj P Value	Mean Diff.	Significance	Adj P Value	Mean Diff.	Significance	Adj P Value	Mean Diff.	Significance	Adj P Value
Figure 7D	flr-4(-)	Control (OP50) RNAi	95	Control (OP50) RNAi vs. Control (HT115) RNAi	-25.31	****	<0.0001	-35.18	****	<0.0001	-28.8	****	<0.0001	-28.8	****	<0.0001	-28.8	****	<0.0001
		Control (HT115) RNAi	106	Control (OP50) RNAi vs. pmt-1 (OP50) RNAi	-8.747	**	0.0019	-15.85	****	<0.0001	-24.43	****	<0.0001	-24.43	****	<0.0001	-24.43	****	<0.0001
		pmt-1 (OP50) RNAi	86	Control (OP50) RNAi vs. pmt-1 (HT115) RNAi	-12.68	****	<0.0001	-22.14	****	<0.0001	-25.19	****	<0.0001	-25.19	****	<0.0001	-25.19	****	<0.0001
		pmt-1 (HT115) RNAi	95	Control (HT115) RNAi vs. pmt-1 (OP50) RNAi	16.57	****	<0.0001	19.33	****	<0.0001	4.374	ns	0.223	4.374	ns	0.223	4.374	ns	0.223
				Control (HT115) RNAi vs. pmt-1 (HT115) RNAi	12.63	****	<0.0001	13.04	****	<0.0001	3.606	ns	0.3846	3.606	ns	0.3846	3.606	ns	0.3846
				pmt-1 (OP50) RNAi vs. pmt-1 (HT115) RNAi	-3.934	ns	0.3091	-6.289	*	0.037	-0.7672	ns	0.986	-0.7672	ns	0.986	-0.7672	ns	0.986
	flr-4(-)	Control (OP50) RNAi	88	Control (OP50) RNAi vs. Control (HT115) RNAi	-22.75	****	<0.0001	-32.94	****	<0.0001	-27.21	****	<0.0001	-27.21	****	<0.0001	-27.21	****	<0.0001
		Control (HT115) RNAi	88	Control (OP50) RNAi vs. pmt-1 (OP50) RNAi	-21.1	****	<0.0001	-27.74	****	<0.0001	-29.97	****	<0.0001	-29.97	****	<0.0001	-29.97	****	<0.0001
		pmt-1 (OP50) RNAi	71	Control (OP50) RNAi vs. pmt-1 (HT115) RNAi	-27.48	****	<0.0001	-32.14	****	<0.0001	-29.02	****	<0.0001	-29.02	****	<0.0001	-29.02	****	<0.0001
		pmt-1 (HT115) RNAi	98	Control (HT115) RNAi vs. pmt-1 (OP50) RNAi	1.649	ns	0.9098	5.204	ns	0.1716	-2.762	ns	0.6838	-2.762	ns	0.6838	-2.762	ns	0.6838
				Control (HT115) RNAi vs. pmt-1 (HT115) RNAi	-4.727	ns	0.2423	0.8008	ns	0.9882	-1.814	ns	0.884	-1.814	ns	0.884	-1.814	ns	0.884
				pmt-1 (OP50) RNAi vs. pmt-1 (HT115) RNAi	-6.376	ns	0.0645	-4.403	ns	0.3005	0.9474	ns	0.9808	0.9474	ns	0.9808	0.9474	ns	0.9808
	flr-4(-)	Control (OP50) RNAi	98	Control (OP50) RNAi vs. Control (HT115) RNAi	-23.17	****	<0.0001	-34.07	****	<0.0001	-34.08	****	<0.0001	-34.08	****	<0.0001	-34.08	****	<0.0001
		Control (HT115) RNAi	98	Control (OP50) RNAi vs. pmt-1 (OP50) RNAi	-25.18	****	<0.0001	-30.89	****	<0.0001	-32.32	****	<0.0001	-32.32	****	<0.0001	-32.32	****	<0.0001
		pmt-1 (OP50) RNAi	100	Control (OP50) RNAi vs. pmt-1 (HT115) RNAi	-23.32	****	<0.0001	-34.27	****	<0.0001	-34.02	****	<0.0001	-34.02	****	<0.0001	-34.02	****	<0.0001
		pmt-1 (HT115) RNAi	98	Control (HT115) RNAi vs. pmt-1 (OP50) RNAi	-2.001	ns	0.8539	3.178	ns	0.5863	1.766	ns	0.894	1.766	ns	0.894	1.766	ns	0.894
				Control (HT115) RNAi vs. pmt-1 (HT115) RNAi	-0.1431	ns	>0.9999	-0.1981	ns	0.9998	0.06804	ns	>0.9999	0.06804	ns	>0.9999	0.06804	ns	>0.9999
				pmt-1 (OP50) RNAi vs. pmt-1 (HT115) RNAi	1.858	ns	0.8791	-3.376	ns	0.5373	-1.698	ns	0.9044	-1.698	ns	0.9044	-1.698	ns	0.9044
Supp Figure 7C	WT	Control (OP50) RNAi	102	Control (OP50) RNAi vs. Control (HT115) RNAi	-1.095	ns	0.9866	-1.269	ns	0.9795	-1.734	ns	0.9504	-1.734	ns	0.9504	-1.734	ns	0.9504
		Control (HT115) RNAi	101	Control (OP50) RNAi vs. pmt-1 (OP50) RNAi	-0.07688	ns	>0.9999	3.142	ns	0.769	2.096	ns	0.9167	2.096	ns	0.9167	2.096	ns	0.9167
		pmt-1 (OP50) RNAi	119	Control (OP50) RNAi vs. pmt-1 (HT115) RNAi	2.695	ns	0.8403	3.107	ns	0.7749	3.421	ns	0.7199	3.421	ns	0.7199	3.421	ns	0.7199
		pmt-1 (HT115) RNAi	95	Control (HT115) RNAi vs. pmt-1 (OP50) RNAi	1.018	ns	0.9892	4.411	ns	0.5332	3.83	ns	0.6438	3.83	ns	0.6438	3.83	ns	0.6438
				Control (HT115) RNAi vs. pmt-1 (HT115) RNAi	3.79	ns	0.6514	4.376	ns	0.5397	5.155	ns	0.398	5.155	ns	0.398	5.155	ns	0.398
				pmt-1 (OP50) RNAi vs. pmt-1 (HT115) RNAi	2.772	ns	0.8288	-0.03477	ns	>0.9999	1.325	ns	0.9768	1.325	ns	0.9768	1.325	ns	0.9768
	WT	Control (OP50) RNAi	79	Control (OP50) RNAi vs. Control (HT115) RNAi	-4.124	ns	0.48	-3.163	ns	0.687	1.601	ns	0.9431	1.601	ns	0.9431	1.601	ns	0.9431
		Control (HT115) RNAi	93	Control (OP50) RNAi vs. pmt-1 (OP50) RNAi	-7.351	ns	0.0638	-10.53	**	0.0036	-5.968	ns	0.1739	-5.968	ns	0.1739	-5.968	ns	0.1739
		pmt-1 (OP50) RNAi	111	Control (OP50) RNAi vs. pmt-1 (HT115) RNAi	2.69	ns	0.7826	4.427	ns	0.4181	0.5485	ns	0.9974	0.5485	ns	0.9974	0.5485	ns	0.9974
		pmt-1 (HT115) RNAi	90	Control (HT115) RNAi vs. pmt-1 (OP50) RNAi	-3.226	ns	0.6736	-7.371	ns	0.0628	-7.569	ns	0.0536	-7.569	ns	0.0536	-7.569	ns	0.0536
				Control (HT115) RNAi vs. pmt-1 (HT115) RNAi	6.814	ns	0.0962	7.59	ns	0.0527	-1.052	ns	0.9827	-1.052	ns	0.9827	-1.052	ns	0.9827
				pmt-1 (OP50) RNAi vs. pmt-1 (HT115) RNAi	10.04	**	0.0059	14.96	****	<0.0001	6.516	ns	0.1194	6.516	ns	0.1194	6.516	ns	0.1194
	WT	Control (OP50) RNAi	104	Control (OP50) RNAi vs. Control (HT115) RNAi	3.092	ns	0.739	-1.473	ns	0.9618	-1.061	ns	0.9851	-1.061	ns	0.9851	-1.061	ns	0.9851
		Control (HT115) RNAi	105	Control (OP50) RNAi vs. pmt-1 (OP50) RNAi	-2.957	ns	0.7642	-5.517	ns	0.2794	-0.6965	ns	0.9957	-0.6965	ns	0.9957	-0.6965	ns	0.9957
		pmt-1 (OP50) RNAi	114	Control (OP50) RNAi vs. pmt-1 (HT115) RNAi	2.057	ns	0.9047	2.617	ns	0.8237	2.179	ns	0.889	2.179	ns	0.889	2.179	ns	0.889
		pmt-1 (HT115) RNAi	90	Control (HT115) RNAi vs. pmt-1 (OP50) RNAi	-6.049	ns	0.2069	-4.044	ns	0.5474	0.3646	ns	0.9994	0.3646	ns	0.9994	0.3646	ns	0.9994
				Control (HT115) RNAi vs. pmt-1 (HT115) RNAi	-1.035	ns	0.9861	4.09	ns	0.5381	3.241	ns	0.7103	3.241	ns	0.7103	3.241	ns	0.7103
				pmt-1 (OP50) RNAi vs. pmt-1 (HT115) RNAi	5.014	ns	0.3612	8.134	*	0.0497	2.876	ns	0.779	2.876	ns	0.779	2.876	ns	0.779
Figure no.	Genotype		n	Comparisons	3 mins			6 mins			9 mins			12 mins			15 mins
					Mean Diff.	Significance	Adj P Value	Mean Diff.	Significance	Adj P Value	Mean Diff.	Significance	Adj P Value	Mean Diff.	Significance	Adj P Value	Mean Diff.	Significance	Adj P Value
Figure 7E	flr-4(-)	Control (OP50) RNAi	115	Control (OP50) RNAi vs. Control (HT115) RNAi	-18.59	***	0.0001	-26.8	****	<0.0001	-31.58	****	<0.0001	-33.8	****	<0.0001	-33.8	****	<0.0001
		Control (HT115) RNAi	96	Control (OP50) RNAi vs. pmt-2 (OP50) RNAi	-10.94	*	0.0336	-17.49	***	0.0003	-24.8	****	<0.0001	-28.58	****	<0.0001	-28.58	****	<0.0001
		pmt-2 (OP50) RNAi	106	Control (OP50) RNAi vs. pmt-2 (HT115) RNAi	-24.63	****	<0.0001	-28.97	****	<0.0001	-31.05	****	<0.0001	-33.44	****	<0.0001	-33.44	****	<0.0001
		pmt-2 (HT115) RNAi	90	Control (HT115) RNAi vs. pmt-2 (OP50) RNAi	7.657	ns	0.2077	9.31	ns	0.0888	6.781	ns	0.3049	5.217	ns	0.5324	5.217	ns	0.5324
				Control (HT115) RNAi vs. pmt-2 (HT115) RNAi	-6.038	ns	0.4059	-2.178	ns	0.9413	0.5246	ns	0.9991	0.3628	ns	0.9997	0.3628	ns	0.9997
				pmt-2 (OP50) RNAi vs. pmt-2 (HT115) RNAi	-13.69	**	0.0051	-11.49	*	0.0236	-6.257	ns	0.3746	-4.854	ns	0.5909	-4.854	ns	0.5909
	flr-4(-)	Control (OP50) RNAi	109	Control (OP50) RNAi vs. Control (HT115) RNAi	-13.9	****	<0.0001	-22.59	****	<0.0001	-28.22	****	<0.0001	-31.14	****	<0.0001	-31.14	****	<0.0001
		Control (HT115) RNAi	107	Control (OP50) RNAi vs. pmt-2 (OP50) RNAi	-6.9	ns	0.0646	-13.16	****	<0.0001	-24.55	****	<0.0001	-25.29	****	<0.0001	-25.29	****	<0.0001
		pmt-2 (OP50) RNAi	117	Control (OP50) RNAi vs. pmt-2 (HT115) RNAi	-19.73	****	<0.0001	-22.78	****	<0.0001	-30.32	****	<0.0001	-30.32	****	<0.0001	-30.32	****	<0.0001
		pmt-2 (HT115) RNAi	107	Control (HT115) RNAi vs. pmt-2 (OP50) RNAi	6.996	ns	0.0596	9.43	**	0.006	3.67	ns	0.5276	5.844	ns	0.1477	5.844	ns	0.1477
				Control (HT115) RNAi vs. pmt-2 (HT115) RNAi	-5.832	ns	0.1491	-0.1984	ns	0.9999	-2.1	ns	0.8624	0.8153	ns	0.9901	0.8153	ns	0.9901
				pmt-2 (OP50) RNAi vs. pmt-2 (HT115) RNAi	-12.83	***	0.0001	-9.629	**	0.0048	-5.77	ns	0.1559	-5.029	ns	0.2563	-5.029	ns	0.2563
	flr-4(-)	Control (OP50) RNAi	115	Control (OP50) RNAi vs. Control (HT115) RNAi	-18.59	****	<0.0001	-25.82	****	<0.0001	-31.58	****	<0.0001	-33.8	****	<0.0001	-33.8	****	<0.0001
		Control (HT115) RNAi	96	Control (OP50) RNAi vs. pmt-2 (OP50) RNAi	-10.94	*	0.0272	-17.49	***	0.0002	-24.8	****	<0.0001	-28.58	****	<0.0001	-28.58	****	<0.0001
		pmt-2 (OP50) RNAi	106	Control (OP50) RNAi vs. pmt-2 (HT115) RNAi	-23.48	****	<0.0001	-28.97	****	<0.0001	-31.05	****	<0.0001	-33.44	****	<0.0001	-33.44	****	<0.0001
		pmt-2 (HT115) RNAi	90	Control (HT115) RNAi vs. pmt-2 (OP50) RNAi	7.657	ns	0.1861	8.33	ns	0.1316	6.781	ns	0.2799	5.217	ns	0.5073	5.217	ns	0.5073
				Control (HT115) RNAi vs. pmt-2 (HT115) RNAi	-4.889	ns	0.5615	-3.158	ns	0.8317	0.5246	ns	0.999	0.3628	ns	0.9997	0.3628	ns	0.9997
				pmt-2 (OP50) RNAi vs. pmt-2 (HT115) RNAi	-12.55	**	0.0089	-11.49	*	0.0187	-6.257	ns	0.3485	-4.854	ns	0.5672	-4.854	ns	0.5672
Supp Figure 7D	WT	Control (OP50) RNAi	104	Control (OP50) RNAi vs. Control (HT115) RNAi	0.5561	ns	0.9964	-4.836	ns	0.2577	-0.8106	ns	0.9892	0.1698	ns	0.9999	0.1698	ns	0.9999
		Control (HT115) RNAi	87	Control (OP50) RNAi vs. pmt-2 (OP50) RNAi	-4.769	ns	0.269	-6.756	ns	0.0588	-5.542	ns	0.1578	-4.561	ns	0.3062	-4.561	ns	0.3062
		pmt-2 (OP50) RNAi	94	Control (OP50) RNAi vs. pmt-2 (HT115) RNAi	-8.057	*	0.0173	-15.34	****	<0.0001	-6.618	ns	0.0663	-5.637	ns	0.1469	-5.637	ns	0.1469
		pmt-2 (HT115) RNAi	92	Control (HT115) RNAi vs. pmt-2 (OP50) RNAi	-5.325	ns	0.1847	-1.92	ns	0.8795	-4.731	ns	0.2756	-4.731	ns	0.2756	-4.731	ns	0.2756
				Control (HT115) RNAi vs. pmt-2 (HT115) RNAi	-8.613	**	0.0098	-10.51	**	0.0012	-5.807	ns	0.129	-5.807	ns	0.129	-5.807	ns	0.129
				pmt-2 (OP50) RNAi vs. pmt-2 (HT115) RNAi	-3.288	ns	0.5868	-8.588	*	0.0101	-1.076	ns	0.9755	-1.076	ns	0.9755	-1.076	ns	0.9755
	WT	Control (OP50) RNAi	109	Control (OP50) RNAi vs. Control (HT115) RNAi	-3.658	ns	0.6017	-4.811	ns	0.3689	-4.158	ns	0.4966	-1.328	ns	0.9688	-1.328	ns	0.9688
		Control (HT115) RNAi	113	Control (OP50) RNAi vs. pmt-2 (OP50) RNAi	2.835	ns	0.7694	3.88	ns	0.5547	4.281	ns	0.4716	5.485	ns	0.2576	5.485	ns	0.2576
		pmt-2 (OP50) RNAi	128	Control (OP50) RNAi vs. pmt-2 (HT115) RNAi	3.269	ns	0.6833	4.312	ns	0.4653	-2.841	ns	0.7684	-2.907	ns	0.7556	-0.8858	ns	0.9903
		pmt-2 (HT115) RNAi	103	Control (HT115) RNAi vs. pmt-2 (OP50) RNAi	6.493	ns	0.1374	8.691	*	0.0254	8.439	*	0.0314	6.813	ns	0.1102	6.813	ns	0.1102
				Control (HT115) RNAi vs. pmt-2 (HT115) RNAi	6.927	ns	0.1016	9.123	*	0.0175	1.318	ns	0.9694	-1.58	ns	0.9492	0.442	ns	0.9988
				pmt-2 (OP50) RNAi vs. pmt-2 (HT115) RNAi	0.4342	ns	0.9988	0.4316	ns	0.9988	-7.121	ns	0.0883	-8.393	*	0.0326	-6.371	ns	0.1491
	WT	Control (OP50) RNAi	104	Control (OP50) RNAi vs. Control (HT115) RNAi	0.5561	ns	0.9955	-3.034	ns	0.5897	-0.8106	ns	0.9865	0.1698	ns	0.9999	0.1698	ns	0.9999
		Control (HT115) RNAi	87	Control (OP50) RNAi vs. pmt-2 (OP50) RNAi	-4.769	ns	0.2091	-7.586	*	0.0151	-5.542	ns	0.1124	-4.561	ns	0.2433	-4.561	ns	0.2433
		pmt-2 (OP50) RNAi	94	Control (OP50) RNAi vs. pmt-2 (HT115) RNAi	-8.057	**	0.009	-13.54	****	<0.0001	-6.618	*	0.0414	-5.637	ns	0.1035	-5.637	ns	0.1035
		pmt-2 (HT115) RNAi	92	Control (HT115) RNAi vs. pmt-2 (OP50) RNAi	-5.325	ns	0.1349	-4.552	ns	0.2449	-4.731	ns	0.2151	-4.731	ns	0.2151	-4.731	ns	0.2151
				Control (HT115) RNAi vs. pmt-2 (HT115) RNAi	-8.613	**	0.0047	-10.51	***	0.0005	-5.807	ns	0.0891	-5.807	ns	0.0891	-5.807	ns	0.0891
				pmt-2 (OP50) RNAi vs. pmt-2 (HT115) RNAi	-3.288	ns	0.5242	-5.956	ns	0.0778	-1.076	ns	0.9695	-1.076	ns	0.9695	-1.076	ns	0.9695
